# Supplementary material for: Discovering Condition-Specific Gene Co-Expression Patterns Using Gaussian Mixture Models: A Cancer Case Study
Source: Sci Rep. 2017 Aug 17;7:8617. doi: 10.1038/s41598-017-09094-4 (PMC5561081; doi:10.1038/s41598-017-09094-4)
Supplement: Supplementary file 2 — Supplemental Tables [file 41598_2017_9094_MOESM2_ESM.xls]

## Sheet: S1
Supplemental Table S1. GMM Network
Supplemental Table S1. GMM Network	Target	Similarity	Interaction	Cluster	Number of Clusters	Samples in Cluster	Missing Samples	Oultier Samples in Cluster	LCM Module	Samples (1= Present, 0 = Not Present, 9 = Missing, other = outlier)
uc001bgd.2	uc001bgc.3	0.990247	co	2	2	1956	0	5	M0214	111111111111111111111111111111111011111111111111101111111111110111011111111111110111111111111111111111111111111111111111111111111111111111111111111111111111111111111111111111011111111111111111111101111111111011111111111111111111111111111111111111111111111111111111111111111111111111111111111111111111111111111111111111111111111111111111111011111111111111111111111111111811111111111111111111011111111…
uc001hij.2	uc001hih.2	0.996698	co	1	1	1622	297	97		111111181111981111111111111911119119911181191111111119111911111191919111191191811181911181111111189919911811111111911111118811119911191111111991811119111111111991111991911891111111811811111999188111111111191111181911111881119111111911119911911911111111111181111111191111111111191199118111111911111111111111118111811111191111199199111111181111111181119911118111899111111111119111111191911111811111991…
uc002gcx.1	uc002gcu.1	0.998702	co	1	1	180	1816	20		199999199991999991999999999999999199999999999999999999999919999999999911199999999999999999999999999991999989999999999199999999999999919991999999991199991991999999999999999999199999999999199998999999999999999199999999999989999999999999999999999999919999999999199999999999919989999999999999991999999999999999999999999999199999199999999199999999991999199999919199999999919999999999999999899999991999999…
uc002uds.1	uc002udr.1	0.99706	co	1	1	95	1912	9		999999999991999999999999999999999999999999919999999999991999999991999999999999999999999999991199999999999999999999999999199999999919999999999999999999999999999911999999999999999999999999999999999999999999999999999999999999999999999999919919999899999991199999991999999999919999999999999199999999999991999999199999999999999999999999999999199999999999999999999999999999999999999999999999999999999999919…
uc003hrc.2	uc003hra.2	0.991183	co	1	2	1856	77	0	M0001	011111111111111111110111111111111911111111111111101191111111119111901011111111119111111111111111111119110111111111111101111111111111111111111111111111111111111111111111119110111111111111111111101911111111100111111111111111111111111111111111111111111111111191191111111111119111111109111111110911111111111111111111111111111111111111111111119111001111111111111111111111111111111111111111111101111111111…
uc004azj.1	uc004azi.1	0.995963	co	1	1	330	1677	9		999919991919999999999191991999991999999999991999199991991999919991999999991999119999999999999999999919999999999999999999919999919119999999199919999991999199991119199919919999999919119999999199999199919999919999919999999899999999999999919999919999199111919999999919919119191999999999999999919991919999999999999911199199999999189991919999999999999999199999999999999919199999199999999999919999999991999…
uc001bop.1	uc001boo.1	0.981564	co	2	2	1947	19	19	M0005	111111111111101111110111111111111111111111111111111111118119111111911111111111119111111111111111111110111111111111111111111111111111111111111111111111111111111111111111119111111111111111111111111111111111111111111111111111111111111181111111011111111111111111111111111111111111011111111018111111111111111111118111111111111111111181111111111111101111111111111111111111111101111111111111111111111111181…
uc001psq.3	uc001egu.3	0.982279	co	1	1	1981	35	0	M0194	111111111111111111111119111111111111111111111111111111111111111111111111111111111111111111111111111111111111111111111111111111111111111111111111111111111119111111111111111111111111111111111111111111111111111111111111111111111111111111111111111111111111111111111111111111111111111111111111111119111111111111111111111111111111111111111111111111119111111111111111111111111111119111111111111111111111111…
uc001zyq.3	uc001myf.1	0.985994	co	3	5	35	1907	0		990999999999999919999199999999999999999999099999999990999999999999999999999999999999999999999999999099999999990999999999999999999919999999999999999999999999999999999999909909999999999999999909999099999999999909999909999990099999999999999999199999999999919999999099999999999999999099999999999099999999999999999999999999999999999909999999999999999999999999999999999999999999999999999999999999999999999…
uc002stj.1	uc002sti.1	0.985398	co	1	1	1934	82	0	M0074	111111111911111111111111111991111111911111111111111111111119111111111111111111111111911119111119111111111111111111111111111111111111111111111111111111111111111111111111111111111191111119111111119111111191111111111111111111111111111111111111111111111111111111111111111111111111111111111111111111111111111191111111911119111911111911111111111119111119111119111111111111111191911111111111111111111111111…
uc002vnt.2	uc002apx.2	0.984025	co	1	5	38	1938	0		999999999999999999999999999990990999999099999999999999999990999199999999999999999999999991999999999999991999999999999999999999999999999999999999999999909999990999999999999999999999999999999919199990999999999999999999991999999999999999999999999999999999919999999999999999999999919999999999099999999999999909999909999999999999999999999999999999999999999999999999999999999999999919999999999999999999999…
uc002xof.2	uc002nyy.1	0.980806	co	2	2	610	1337	0	M0209	999991199991999991999191991119991999199199191911991999999901999191999999191999999999991091919911919919991999919919999991999991911119999119199119999991919911111991191999919999999119999991199111191991011919199999911999919199999091191999911119919919099991919999991919911199199911999999911199999911119999991919999011199991191119119099191999919991901191999999911991999119199911199910119999190919919990199…
uc003dtk.1	uc001crh.2	0.986909	co	4	5	94	1744	0		990199999999999990999099099999999999999999999999099919909999999909999999999109099909999009999999999199999999999999999999991999999999999999909999999919999999999999999990099999999991099999990909999099999999999909999901999999999999999999999999999999999999099999999919999111109099099199999999099911999999999991190999909099999999991999999900999999999999999999999999991999999999990999990999009999999999909…
uc003dtk.1	uc001kif.3	0.982895	co	3	5	91	1680	0		990999999999909999999091099990999999999999999099099900990099999999999999999109099909099999999999990099999999990099999999009099999999199999999109999991999099999999199990099019999991090999990909999099999990909909999909999990090999999999999999999999999999999999909019999999909999009009999999999999999999999999100999900091999999990000909999999999999909999999999999199999999919099999999090909999999999909…
uc003ebm.2	uc003ebl.2	0.989961	co	4	4	36	1940	0		999999999999999991999999999991999999999999999999999999999999999999999999999999999999999999999999999909199991909999999999999999999999999999999919999999999999999999999999999999999999999999999999999999999999999999999909990999999999999999999999999999999999999999999999999999999999999999999999099999999999999999999999999999999999999999999999999999999999999999999999999999999991990999999999999999999999999…
uc003eiz.1	uc001hof.1	0.983982	co	3	3	30	944	288		999980099999008999009880980080900090909809008000090889980090980090989099900180009909990898909908909099880999909089998999080990900000099099109009990981098009080800098999099099888008099990099000000990008900099008908008990090998990098999900008909099888898900199890089090989199009908099990009999989900898189009890980090098999009000008080989909909990090908099998898099000099900000988000899099999909990900…
uc003wgo.1	uc001crh.2	0.98934	co	3	5	50	1894	0		999999999999999199999999999999991999990999991999999019919999999999999999999999999999999999999999999999999999019999999999999999999999999999999999099999999909199999999999999999999999999999999909999999999999999999990999999999999999999999909999999999999999990999991999999999999999999999999999999999999099999999199199999999999999999999999990999999999991999999999999991099991999999999999999909999999999999…
uc003wgo.1	uc003dtk.1	0.984829	co	4	5	54	1886	0		999999999999999999999990999999999999999999999990999919909999999999909999999999999999099999999999999999999999999999999999999999999999999919999909999991999999999999199999999999999999990999909909999999999999999999999999999999909999999999999999919999999999999999999999999999999999999999999999999999999999999999199999999999999999909099999991999999999999999999999999991999999999999999999999909999999999999…
uc003yxn.2	uc003yxm.2	0.987584	co	2	2	1924	78	2		111111911111111111111111111111111111111111111111111111111111111111911111911111111111111111111111111111111111111111111110111111111111111111111911191111111111119111111111119111111111111111119111111191111111111111111111111111111111111111111111111111111111111111111111111111111111111111111111119111111111111111111111911111111111111011111111111911119111111111111111111111111119191111111111111111111111111…
uc009ycc.2	uc001lql.2	0.988668	co	1	5	47	1864	0		999999099999999999999199999091999999999999999999099099909991999990999999999999099999999999999999999999999999999999999999999199999099999999999999999999999919999999999999999019999919999999999999999999999999999999990909999999999999099999999999999999999999999999999999999999999909909999099999999999999999999999990999199199999999999999199909999999999901990999999999999999999099191919099991999999999999999…
uc010ecb.2	uc001crh.2	0.980195	co	2	5	92	1747	0	M0307	999199909999190099999099199999999990999999999999099019999999990919999099999109199999999099999999999099999999109999999999990999999999999999909999999999990909999999999999099999999909099999990909099999999909999999091901990999999999999999999999999999999999090999099919909999999999099199999999099911999999999999990909909999999999999999999990999990999991199909999999999999999999990999990999009999999999999…
uc010kei.1	uc004bkk.3	0.987903	co	4	5	31	1913	0		999999999999991999999999909999999999999999999999999999999099999999999999999999999999999999999999999999999991999999999999999999999999999999999999999999999099999999999999999999999999999999999999919999999199999090999999999999099991999999999999999999999999999999999999999999909999991999999999999999999999990999919999999999999999919999999999999999999999999999099999999999999999999999999999999999999999999…
uc010num.2	uc003ksh.2	0.985164	co	3	3	53	1888	0		999999900999999999999999999990999999909999999999999990999999910999999999999999999999919999999999999999999999091999991999999999999999999999999999999999999999999999909999999909999999909999999999919999999999999999999999990999999999999999999999999999999999999999099999999919999999999999999999999999999999999999999999999999999999999909999999999999999999999999999199999999999999999999999999999199990999999…
uc010ytr.1	uc002stj.1	0.982089	co	1	1	1952	64	0	M0074	111111111111111111111111111111111111111111111111119111911111111119111111111111111111111111191111111119111111111111111111111111111111111111111111111111111119111111911111111111111111111111111111111111111111111111111111191111111111111111111111111191111111111111111111119111111111111111111111111111111111111111111111111111111111111111111111111111111911111111111111111111111191111111111111111111111111111…
uc001cwq.2	uc001cwp.2	0.970772	co	2	2	1995	1	5		110111111111111111111111111111111111111111111111111111111111111111911111111111111111111111111111111111111111111111111111111111111111111111111111111111111111111111111111111111111111111111111101111111111118111111111111111111111111111111111111111111111111111111111111111111111111111111111111111011111111111111111111111111111111111111111111111111111111111111111111111111111111111111111111111111111111111…
uc001kif.3	uc001crh.2	0.973616	co	4	5	83	1782	0		190999909999091999999099099999919999991199919999099909999999999999999999999119099919999991999999999099999999919999199199999999999999999999999999999199990999999999999990099999999991099999990909999199999999999909999909990999999999999999909999999999999999999999099919999999909999099099999999999999999999999999190999909099099919990999999999999999999990199909999999999999999999999990999999909999999999909…
uc001lvc.1	uc001lva.3	0.970861	co	2	2	1274	703	1	M0036	111199911111111191199119911191119911919991911999919199111199111919191111119111111119199111191199911191111191191991111111119119119919111119111991091111199119919191919191111111111991111991919999191999191111999191199111101091119199999911199911101191911119999191919111119011991119191191999911119999991111199191111999911119919111991991119111190911119911111199199111119199991199911111111191911091199119911…
uc001xlt.1	uc001xls.1	0.970691	co	4	5	459	532	0		999001000900099001009191091110901990009109191911091090900001000001019900090099019909090090919901910000009090019019099990900001911100000119009110990000019001101010190090919909000119000000099101001000011010000009001009919090999001091009011010019910109001900909000019001100099911999009901190099001100009091010090111109000901010110109100990010090091001090090010901009101000011119010010099101900010001009…
uc001yds.2	uc001ydp.2	0.978037	co	1	5	291	1347	0	M0054	099991199991999991999990909909099999109099991911999990999909999199909999191009009999999191919919919919901999999919999991091999990999099099999099999991909919110919991990999999900099999191199099199991191910199999909999099999999900191999900109909900099999999999991099909099199919990999990099099999010999999991999009109900991190999099091999909991909190999990910999009190199999910909119099990919909991199…
uc001zha.2	uc001zgz.2	0.974802	co	1	2	1617	313	0		991111111111111111111191191111111911111110111111191911910110011111990911111191119111111111110911911111191111111111119111111111911111111111199111111191111111111111111119919110191111910111199101111111111111111119111110111111991911111111111119111111110111111119111119911111111910911109111191119911119191111111191111111011111119111911111999919911901111111011111111111111111911111911111111111111911091111…
uc001zsu.2	uc001epg.1	0.977456	co	2	4	523	1	0		000010010101110000101000000001000000110000000100100001001100000100001010000000100010100100010000000100101000000100000001100110000010100000000001000000110100100100001100010110000000000101000000100001001001100010010110001001000000001000000100000100000000001001000100010000100000010100000001100010010010000001001000001110001000000011111000000011100010011101000000100010100000001000001101000011000100011…
uc001zyq.3	uc001kif.3	0.972245	co	4	5	49	1868	0	M0352	990999909999991919999099999999999999999999199999999900999991999999999999999919999999999999999999990099999999990099099999909999999991990999999919999991991999999999999999999919999999099999999919999199999999999909999909999990099999999999999999999999999999999919999099999999999999999099999999999999999999999999999999909099999999990909999999999999999999999999999999999999999999999999999999999999999999999…
uc002bla.2	uc002bkz.2	0.972528	co	1	1	1995	20	1		111111111111111111111111111111111111111111111111111111111111111111111911111111111111111111111111111111111111111111111111111111111111111111111111111111111111111111111111119111111111111111111111111111111111111111111111111111111111111111111111111111111111111111111911111111111111111119111111111111111111111111111111111111111111111111111111111111111111111111111111111111111111111111111111111111111111111…
uc002ocn.2	uc002ocm.2	0.971306	co	1	1	1932	73	11	M0214	111111111911911111111111111111111991111111111111181111111111118111911111111111119111111111111111111111111111911111111111111111111111111111111111111111111111111111111111111118111111111111119111191911111111119111111111111111111111111111111111111111111111111111191111111111111911111111111111111111111111111111111111111111111111111111111111111911111111111111111111111111111811111111111111111111111111111…
uc002owb.2	uc002ovz.2	0.974475	co	1	1	375	1628	13		919199999999999199919999999991999999999999999999919191199999919999991999999991991199919119991999999999999119999199991199999999999999199991991999191919991999991999999191999999199999999999919919999191999199999999999199999999991999119991199199199999999999199199991999999911999999999991999999911991991191919999991999919199999919999919999191199919919999919999999919999999999999999999991119999999991919991…
uc002qft.2	uc002qfq.2	0.977264	co	3	3	685	939	0	M0006	900001199900009091099191901119991099199100191911991099090091999191919999191990010909091191910011919019090999919919999990900901911119099119199110999991019911111011191190019009999119999191100111191991111010009909911900010199900091191999911119910019199991919999091019911199199911900999911109099901119999991911999111190011991110119100101900919001901101910990911991099111199011111919119199191900919991110…
uc002rcm.2	uc002avr.2	0.971404	co	2	2	354	1607	0	M0338	009999999999999991999999991119999999999999191911991999999999999191999999991999919999991199999991919999999999999999999999999991911919999919199199999990999991919919999909999999999119990190999919991999919919199999911999919199999999999999919019919919999991919999990999919999199919991999911199999991919909991991999191999991991199109999990999999991999999999999919999999919199919999919119999191919919999999…
uc002sqj.2	uc002sqi.2	0.975162	co	1	5	231	1356	0	M0052	990999900999999909990909099999919999900909909999999990900919910909999919919199999091909999090999999990999101090091099909999999909990001991990999101099090999999099919909999999091990900919999099999009999990900109199999999909199919909901199999091099919909199099009999999911900999999909999999009099999991909999199999909999119999990999999999999909999999099909999019910999901999909999990919909999990909999…
uc002szn.3	uc002szm.3	0.977449	co	2	5	44	1907	0		199999999999999099999099999999999999999999999990999999999999999909999999909999999999999999999999990999999999990999099999999999999999119999999099999999999999999999999999999999999999999909999919999999999999999999999999999999999999999999999999999999999999999999199999999999999999999999999999999999999999999999999919999999999999999999999999999999999999999999999999991999909999999999999999999999990999999…
uc002tcx.2	uc002pyq.2	0.971014	co	4	4	45	1894	0		999999999999999999999999999999999999999999999999999999999999099999999999999999999999999999999999999999999999999999999999999999999999999999999999999999999999999999999999999999999991999999990999999999999099909999999999099999999199999999999999999999999099999999999999099999199999990999999999999999999199999999999999919999999990999999999001999099999999999999199999999999999999999999999099999999999999999…
uc002xjc.2	uc001isq.2	0.972583	co	1	2	649	1325	0	M0222	999991199999919991999199991119991999199199191911991999999191999191999999991999919999191191909911919909999999919919999999991991911119999119199119999991919901111911191999919999999119999190199111091991110919199999911919919199999991091909911919919919199991919999991919911199199911999999911199999991119999991911999111199991991119119999191999919991991191999999911991999110199911199919119999191919909991099…
uc003bpa.2	uc003boz.2	0.97092	co	5	5	93	1657	0		990999099999990999999999999999999999999999090990990999999919990999999999999099999900900999999909999999999199999999999099999999909999991999099999191999991999999999999999999999999909999900999909090109999909999099999999999999999909999099999999999999999999109909009999909991999999999919999999999999999999901099099991909999099999090099999999999999999999099999999909919999999999090909099090019999991999999…
uc003dtk.1	uc001zyq.3	0.976534	co	3	5	67	1828	0		991999999999999999999199999999999999999999999999999900999909999999999999999909999999999999999999990099999109990099999999909999999909999999999909991991999999999999999999909919991999099919999909999099999999999909999909999990099999991999999999999999999999999999999099999999999999999199999999099099999999999999999999009099999999991919999999999999999999999999990919991999999999999999999999999999999999999…
uc003eos.1	uc002tsh.2	0.970909	co	4	5	76	1824	0	M0354	990909909999109999999099919999999999919999091999991099190999999990999199999999010999999991999999999999199999009099999999999999999999919999999099999999999999999199999999999009999909999999999909999999999919999999999909999099999999999999999999919999999999991999099909999999999999999999999999999999199999091999991199910909999999090999099999999999999999990999999999999999999999099999999999909999999999999…
uc003grs.2	uc003grr.2	0.977069	co	3	4	528	277	0		000010000910000900100090000090000000011019010009090901001119010000000919010100199011010900109000009100190111001101100010110100000001111001090091101090001000000100010019900110091000900010099000000000090991009110100000090001091910000901199009101100019900100109000190900011010900009110900091110000009901910009100000000110110000000010010099000010090000001010090110110009001990901000001010910001091190901…
uc003mxl.1	uc001cwv.1	0.97423	co	3	5	35	1067	433		808908898909980998889999998098990899909889899900090990000098998890989999908809009999098080088980990899899991099199889999888990880899888889990898090098890008989981899999989800999809009899909909099990009909899909900800990990990998090919081908909909199999999999988989089900990998080999900919899989090999098809090089888809900899809808988889989999998990998999999991909909999990080898889098090990989990919…
uc003tqd.2	uc003tqc.3	0.975153	co	3	3	363	1156	0	M0037	099990099990999991999190991019090909099109191911991099999901999091009099990999919999991000909901910909990999919919990999991991010119909119199119999990919901101010190999109999099019099190099011091990010019099999901999919199909091090099910019009919199991919999990919900099099900099999911109099991119909991900999010909991990019100109190099919091001091999999919990999101099910109999119099191909919991099…
uc003vtr.1	uc003vtq.2	0.975751	co	2	3	788	497	0		090011110901009901009191091110001090109100191911901000909001109101910900091091010099901101919011910010001909910019009001901001911119000110100110090001010011111011191090019001990110999191109111191901111009190009911000910190900101191000011119910019199191010991901010011109199111000900011199099911119190901011000011100911091110110101101001919091001191090009111991000111100911110910110001191010019091100…
uc003wbj.3	uc003wbg.3	0.976281	co	1	1	1138	866	12		911919999111199911119191999191191819999111919199199919111191911111911199119991191911119111119119199911191111911119199991999199911911119111991919191919199199899111119919911199199999918119199119911119199919118199119111999911919919111119999199111111191911191999191119911191111191919991199919911199111199999911191111111919999111911991191111911181991199111991911191191111911999111111199111111111911911119…
uc003wgo.1	uc001kif.3	0.975499	co	2	5	57	1904	0	M0353	999999990999999909999990999999999999990999999999999909999991999999999999999999909999099999999999999999999999919999999999999999999999999199999919999991999999999999199999999990999999990990999919999999199999999999909999999999999999999999919999999999999999999999999999999999999999999999999999999999999999999999199999999999999999999199999999999999999991999999999999999999999999999999999999919099999999999…
uc003wgo.1	uc002whv.1	0.970913	co	2	5	68	1746	0		999999990999999009999999999999990199990999999900990099919991099999909999991999919999099999999999999999999999009919999999999991090999999999999909009991919909199909999999999990999999990990999009999999090999999999909999909099909999999999900999909999999999900999999999990999999999999999999099999999999099990009999090999999999999909099999999999999999991999999999999991099199999999999999999999999919999999…
uc003wgo.1	uc002xkb.1	0.974721	co	5	5	57	1820	0		999999990999999909999990999999991999990999999999990099999990099999909999999999909999099999999919999999999999009909999999999999999999999909999999099999999911099909999999999990999999999990909909999999991999999999909999999099999999999999990999999999199999990999999999990999999999999999999099999999999991999009999099999999999999909099199990999999999991999999999999999099999999999999999999909099999999999…
uc003wgo.1	uc003gyb.1	0.970947	co	5	5	67	1760	0		999999999999999009999990999999991099990999990990990019919990199999909999999999909999099999999919999999999999009999999999999990999999999919999919019990999991009909099999999990999999999990999909999999199999999999990999999099909999999999990999909999199991990999999999999999999999999999999999999999999091990009099099999999999999909099099999999099999990999999999999991099091999999999999999909999919999999…
uc003ybk.2	uc003ybj.2	0.974284	co	2	5	381	655	0	M0066	009990090090999091990090091119011909090190101911991099909900009091009900000090919990901000000911919909090000900910000900900991910110900110199110090090909901010910100990000090000110000001009010100990000019100009001900019199009901000910010919000909009991010099000919900100100910990900911109909901110990901001090011009991000119100000191999919991901091990909900000999011090910009910119009191919910991099…
uc003ybk.2	uc003ybj.2	0.974435	co	4	5	756	655	0	M0066	119991191090999190991191190009100919191091010900990199919911119190119911111191909991910111011900909919091111910901110911911990901001911001099000190091919910101901011991110190011000110110119001001991111109000119110911009099119910111900101909111919119990101199001909911011010901991911900019919910001991900010191100109990111009010100090999909990910090991919911111999100191901119900009119090909901990199…
uc003yoz.2	uc003yox.2	0.977361	co	1	1	2015	0	1		111111111111111111111111111111111111111111111111111111111111111111111111111111111111111111111111111111111111111111111111111111111111111111111111111111111111111111111111111111111111111111111111111111111111111111111111111111111111111111111111111111111111111111111111111111111111111111111111111111111111111111111111111111111111111111111111111111111111111111111111111111111111111111111111111111111111111…
uc004bsb.2	uc003dto.2	0.973582	co	1	5	80	1820	1		991990999999999999999199099190999999999999999990099999999999999999990999999999099999999999999999999999999099999999099999190999999999990999999099999990999999900999999999999199991999999999999999999999091999099999999909999999999999999999919999999999999999999999999999999919919999999909999999199999999990999999999999909999999909999999999999999919999009999999999999999191999999999999999999999999999999099…
uc004cbg.3	uc003wgo.1	0.977261	co	3	4	61	1799	0		999999999999999999999999999999990999990999999909999119999999099999909999991999909999099999999909999999999999009909999999999991090999999919999909099999999911109999199999999990999999990991909909999999990999999999900999999999909999999999999999909999999991910999999999999999999999999999999999999999999999999909999190999999999999909099199999999099999999999999999999999999099999999999999999919199919999999…
uc004cfe.2	uc002iqm.2	0.970702	co	2	2	1836	0	0	M0151	111111111111111111101111110111110111111111011101111111111111111101111111111111111111111111111111111111111111111111111111111110111111111111011011111111111111101111110111111111111101111110111111110011111111111111101111101011111111011111101111111110111111101111111111100111111111111111100111111111111111111111111111111111110011011111111111111111111011111111111111111001111111001101011111111111111111111…
uc004cvf.2	uc003hsy.2	0.971897	co	1	2	1536	0	1		110101101100001811011111111110111111001101111111011110110111111011010111111111011101011011111011111101010111111011111110001001111101011111111110110111011011011011110010101001011111111010111111011110110110011101101001110110110111111111111011111011111111110111111011101111010011101011111110011001101111111110110111110101110111111100100111111100011001100010111111011101011111110111110010111100111011100…
uc009yrp.2	uc002nyy.1	0.974681	co	1	2	644	1321	1	M0209	999991199991999991999191991119991999199199191911991999999901999191999999191999999999991191019911919919991999919919999991999991911119199119199119999991919911111991191999919999999119999991199111191991001919199999911999919199999091191999911119919919899991919999991919911199190911999999911199999911110999991919999111199991091119119199191999919991901191999999911991999119199911199910119999191919919991199…
uc010cct.1	uc004bsb.2	0.972127	co	4	5	51	1887	0		990990999999999999999999999199999999999999999999999999999999999999991999991999099990999999999999999999199999999999999999990999999999999999999999999999999999999999999999999999999999909999999999999999099999099999999909999999999999999999999999999999999999999999999999999919999999999999999999990999999999999999999999990999999099999999999099999999999999999991999999999999999999999999909909999919999999999…
uc010dwj.2	uc010dwi.2	0.979976	co	1	4	283	1312	0	M0017	991919910919100999190909909991999990919919999099199991091109909999991999999099199019009999090199990199199999999190909999119119099999190990990991090099190199999199909199999119900999109999999999999999999091999011999100990991991009999990999999090199909099091099999190099909999999910109999990199999999090909099091999901119009999990911919990999909999909011191999009109999999099990099990090999991990109901…
uc010ecb.2	uc003wgo.1	0.975434	co	4	5	57	1842	0	M0353	999999999999999099999990999999999999999999999999990119999999199999909999991999999999999999999999999999999999009919999999999991990999999999999909999990999909999909999999999999999999999990999909999999099999999999900999909999909999999999990999919999999999900999999999999999999999999999919099999999999999999909999999999999999999909099999991999099999991999999999999999999999999999999999999909999909999999…
uc010fbh.1	uc001mkh.2	0.978275	co	1	4	33	1915	0		999999991999999999999099999999999999999999999999999990999099999991999999999909919999999999999999990999999999999999999999999999999999999199999999999999999999999999999999999999999999099999999919999999999999900990999999999999999999999909999999999999999999999999999990999999999999999999999999999999999999999999999999999999999999999999999999999999999999199999199999999999999999999999999999999999999999999…
uc010fbh.1	uc001vlc.1	0.971774	co	3	5	32	1935	0	M0313	999999991999999999999199999999999999999999909999999991999099999999999999991909999999999999999999990999999999999999999999999999999999999999999999999999999999999999999999999999999999099999909999999999999999909999999999999999999909999909999999999999909999999999999999999999999999999999999999999999999999999999999199999999999999999999999999999999999999999999199999999999999999999999999999999999990999999…
uc010fmw.1	uc002try.1	0.972882	co	1	1	1837	146	33		111191111111111111111111111111911111111111111111111911111111111111118191111111111191111181111111811111111111111911111111181111111111111111111111111111111811111111111111111111111111919111111111111111111911111111111111811111111911111111111111111811119111111119111111111111111911111119111111111111118911111111111111111111111111111111111111111911981111119111111111111111111111111111119119111118111111111…
uc010jlc.2	uc003mlv.3	0.975757	co	1	2	1074	814	0		999191110999191111919111191119991991119199191111991911991990999191119919911199919091991191991911119119199999111911191190991991111110991111110019991191911111111909191999119999991191191111011011101011101919101119011119919191999101191999111111010111119991111999991111111111199109911111911199190991111991111911991011191911910101119019191119119911911191111919911191911111991919119111119199111119901911991…
uc010lqo.2	uc003wgo.1	0.970796	co	4	5	74	1757	0		999999999999999109999999999999990999990999999909990099919991199999999999991999919999099999999909999999991999009919999999999990999999999009999909999990919901099909199999999999999999990990999909999999999999999999990999909999909999999999910999909999999991909999999999991999999999999999919099999999999091999909099090999999999999909099099999999099999990999999999999991099999999999999999999909199919999999…
uc010rog.1	uc001odv.2	0.979529	co	2	2	1885	1	0		101111111011111111111111111111111111111111111111111111111111111111011111011111111111111111110111111100111101111111111111111111111111111111111111111111111011111111111101111111111111110111111010110111111111111111111111111111111111111111111111111111110111111111111111111111110111111111111111111011101101111111111111111111101111101111111111111111011111111111101111111111111110111011111101111111111111011…
uc010rts.1	uc001pcb.2	0.973309	co	1	1	2016	0	0	M0048	111111111111111111111111111111111111111111111111111111111111111111111111111111111111111111111111111111111111111111111111111111111111111111111111111111111111111111111111111111111111111111111111111111111111111111111111111111111111111111111111111111111111111111111111111111111111111111111111111111111111111111111111111111111111111111111111111111111111111111111111111111111111111111111111111111111111111…
uc010tsn.1	uc001xhy.1	0.975428	co	1	4	296	1403	0		110109999199991199909919919999109910999901999099019199199999199999099199999911991009099919990999100999919999900999900999099099109099999999910909999919999999999999999990199901019990099999911990999999999190999990999991199999119199999019999991999090999199990091199991099909999109191909099019999999999119099999919999990009999991999099900110999199119909099900109999999990999199990191099999999999199009999…
uc010tya.1	uc001ymm.1	0.97085	co	1	1	1988	25	3	M0053	111111111111111111111111111191111111111111111111111111111111111111111111111111111111111111111111111111111111111111111111111111111191111111111111111111111111111111111111111111111111111111111111111111111111111111111111111111111111111111111111111111111111111111111111111111111111111111111111111111111111111111111111111111111111111111111111111111111111111111111111111111111111111111111111111111111111111…
uc010wnx.1	uc003czb.2	0.974194	co	2	3	30	1921	0		999999999999999909999999999999999999999999999999999999999999999999999999999999999999999999999999999999999999999999999999999999999999999999999999990999999999999999999999999999990999999999999999999999999999999999999999999999999909999999999999999999990999999999999999999999999999999999999999999999999999999919999999999999999999999999999999999999999999999999999999999099999999199990999999999999999919999…
uc010wnx.1	uc010nmm.2	0.974591	co	2	5	46	1872	0		999999999999999999999999999999909999999999999999999909909999099991999999999999999999991999999900999999999999990999199999999999999999991991999999999999999999999999999999999999999999999999999909909099999199991999999999999999999999999999999999199999999999999999999999999999999999999999999999999999999999999999999999919999999999999999999999999990999999999999999999919099999999999990999999991999999909999…
uc010ytr.1	uc002sti.1	0.970712	co	1	1	1891	125	0	M0074	111111111911111111111111111991111111911111111111119111911119111119111111111111111111911119191119111119111111111111111111111111111111111111111111111111111119111111911111111111111191111119111111119111111191111111111111191111111111111111111111111191111111111111111111119111111111111111111111111111111111111191111111911119111911111911111111111119111919111119111111111111111191911111111111111111111111111…
uc010zdd.1	uc002pyq.2	0.972874	co	4	5	32	1893	0		999999999999999199999999999999999999999999999999999999999999999999999999999999090099909999999909999999999999999091919999999099999999999999999999099999999999999999999990999999999099990999999999999999999099999999999999099999999999999999999999999999999999999999999990999999999999999999999999999999990999099999999999999999909999999999999199999999999999999999999999999999999999999999919999999999091999999…
uc010zdl.1	uc003dvz.2	0.972048	co	3	4	62	1839	0		999999109999919991099999999999999999999999199999999999999099999999999999991999999999199999999909990999999999101999990999909099999999999991909990999999991999999999999999099999999999009999999909999999999999999909199999999991999999999999999999909999909999999199999999999999999999999999999099999999999999999909990999999099999099999091009999999999999999091999999999099999999999999999999999999999199999999…
uc011aim.1	uc002stj.1	0.971703	co	1	1	2009	7	0	M0074	111111111111111111111111111111111111111111111111111111111111111111111111111111111111111111111111111111111111111111111111111111111111111111111111111111111111111111111111111111111111111111111111111111111111111111111111111111111111111111111111111191111111111111111111111111111111111111111111111111111111111111111111111111111111111111111111111111111111111111111111111111111111111111111111111111111111111…
uc011aim.1	uc002zws.2	0.972374	co	1	1	1794	222	0	M0074	111111111111111111111119111191119111111111919199119111111111111111111111111111111111911919111119191111111111111111111111111119111111111111911911111111191111111111911111111111111191111111111191111111919111111111111111191111111111111111191191191191111111111111191111111111111111111111111119119119911111111191111119911119111911111911111111111119111919111111111111111111111191111111111111111111191111111…
uc011aim.1	uc010ytr.1	0.976047	co	1	1	1950	66	0	M0074	111111111111111111111111111111111111111111111111119111911111111119111111111111111111111111191111111119111111111111111111111111111111111111111111111111111119111111911111111111111111111111111111111111111111111111111111191111111111111111111111111191111111111111111111119111111111111111111111111111111111111111111111111111111111111111111111111111111911111111111111111111111191111111111111111111111111111…
uc011czd.1	uc002zbh.1	0.975367	co	5	5	42	1851	0		999999999999999099999999999999999999990999999999999909909909999999999190999999999999909999999999990999999999999999999099990999999999991999999099999999990999999999999999099999999999009999099999999999999199999999999999999999999990999099999999999999919999999909999999999999999999999999999999999999999990999999999999909999999999999999999999990999999991999999999099990999990999999999999999999999999999999…
uc011dxy.1	uc003wgo.1	0.97575	co	2	5	73	1805	0	M0353	999999990999999999999999999999991999999999999900999099999991999999999999999999919999099999999909999999999999009909999999999991990999999119999909099991999900009999199999999990999999999999999909999999099999999999900999999999999999999999909999919999199999919999991999991999999999999999999099999999999991999009199190999999999999909099199999999999999991999999999999991999199999999999999999999199919999999…
uc011lsc.1	uc003uew.2	0.97847	co	1	2	1538	10	0		110101101100001111011111111110111111001101111011011110110011111011110111111111011101011911111011111091010111111011111110001001111101011111111110111111011011011011110011101001111111111010111111011110110110011101101001110110110111111111111011111011111111110111111011101111011111101011111110011101101111111110110111110001110111111100100111111100111101100010111111011101011111110111110010111100111011000…
uc011mpa.1	uc001kyf.2	0.972201	co	3	3	36	1945	0		999999999999919999099999999990999999999999999999999999999999999999999999999999099999999999999999999999999999999999999999999999999999999999999999999999999199099991999999999019999999999999999999999999999999999919999999999990999999999999999999999999999999999999999999999999999999999099999999999999999999999099999999999999999999999999999991999999999999999999999999999999999999991999999999999999999999999…
uc001hjj.2	uc001hji.2	0.966984	co	2	2	1882	33	1	M0019	101011111111111111111111111111111111111111111111111111111111111111011111011111111111111111111911101111111111111111111111111111111111111111111111111111111111111111111101111111111111110111111011110111101111111111111111111111111111111111111111111111110111111111111111111111110110111111101111111011111101111111101111111111111111111111111111911111011111111911119111111111111110111111111111911111111111101…
uc001lvc.1	uc001lvb.1	0.964166	co	2	2	1417	539	0	M0036	111111911111111199111119919991191111111911911999119111111199119119111911919011111111199111111199099111111199911191111919119111119911191911911911111111191119119191111111111111111911119111911991191111191191119111191111191991111119119111199191111191911119991111919111919119111111111111199911119019111111119111111999911119101191191911111111191101119911111111199119110990111119991111191111919911119119111…
uc001lve.2	uc001lvc.1	0.963017	co	2	2	1343	614	0	M0036	111119911119111109119919919991111911111911911199119111111199111111011111199111191111199111191199191111111111919191111909119111199191111991911911991111111119119191111111111111119991111111911991190911191111119111999111191191111119111111111191919191911119991191919111119119111199111111199911119111911111191111111999991119011191991911911111191191119919111111199991110199111199901111111191911111119111911…
uc001qta.3	uc001qsz.3	0.968316	co	1	2	1758	67	3		111111111011011111110111110111111111111111111111091111111111110111911011111110119111101111101101111110111111111111111111111111111111111191901011111111111111111111911111111111111191111111119110111001101111101111111101101011111111111011101111111110111111111111101191110111111011011111101101111119111111111011111111111100111111901111111111100111019011111111111111111111111999011001111111111101111111111…
uc001svy.1	uc001svx.2	0.960177	co	1	1	2002	3	11		111111111111111111111111111111111111111111111111111111111111111111111811111111111111111111111111111111111111111111111111111111111111111111111111111111111111111111111111111111111111111111111111111111111111111111111111111111111111111111111111111111111111111111111111111111111111111111111111111111111111811111111111111811111111111111111111111911111111111111111111111111111111111111111111111111111111111…
uc001yds.2	uc001ydp.2	0.968726	co	4	5	237	1347	0	M0054	099990099990999990999990919919099999019199990900999991999909999099909999090009119999999090909909909909910999999909999990190999991999199099999199999990919909001909990990999999900199999090099199099990090901099999919999099999999901090999901019919911199999999999990199919199099909991999991199099999101999999990999119009911990091999099190999919990909090999991901999109091099999901919009099990909919990099…
uc001zsu.2	uc001epg.1	0.964937	co	1	4	991	1	0		001100001010001110010010110000110111001011010000010110110010111010000101011111001101010011101100101001010111101001111110011000100001011001011000111110001010000001010011100001111001111010111000010110100100011101100001100010111110110111100001101001011110100110111001100011011100101010100010011100001101110100110000010000110101001000000111001100000100100010100110011000011100010101000010010100101010000…
uc001zvi.1	uc001jic.1	0.961272	co	4	5	35	1667	92		980999909989909999099999999999990999998098999099099099999099999909989999999999089009999099999908999099099999989989999999099099900999999009899999999999099999999098991099999009999990999998999999099099999990999909999001999990991999999908999919889999999999909999999909999999999909909099989099999999999099999998990809990081199999999900988999999909991999999990999999999990999999990999099990999999999998999…
uc001zyq.3	uc001vlc.1	0.960724	co	4	5	87	1793	0	M0352	999999919999999999999199999999999999999999999999999900999909999999999999911909999999919999999999990099999999990199999999909999999909990999999919999999991919999999999999999919991999019919999999999099999999999909999909999990999999909099999999999999999999919919991199999999999999999199999999099999999999999999999999009099999999990919999999999999999999999999999999999999909999999999999999999999999999999…
uc002avr.2	uc001syv.2	0.965042	co	2	2	348	1601	0	M0338	019999999999999991999999991119999999999999191911991999999999999191999999991999919999991199999991919999999999999999999999999991911909999919199199999990999991919919999909999999999119990190999909991999919919199999911999919199999999999999919019919919999991919999990999909999190919991999911199999991919909991991999191999991991199109999990999999991999999999999919999999919199919999919119999191919919999999…
uc002dme.2	uc002dmd.2	0.96298	co	2	2	1845	69	1		110111111111911191110111111111111111111111111011011111111111111111010111111111111101111111111011111111111111911111111111111111111111111111191111011111111111111111111119111111111111111111119111111111111910111111111101111110111111111111111111111111111191111011191111111111111111111111111111111111111111111111111111111091111111111111111111110191111111111919111111119111111111119011111119111111111111110…
uc002ibp.2	uc001obv.1	0.969231	co	3	4	39	1937	0		999991999999999999999999999999999999999999999999999999999999999999999999999999999999999999999999999999999999999999999999991999909999999999999109999999999999999999999999999999999999099999999999999990999999099999999909919999999999999999999999999999999991999999999999999999999999999999999999999999999999999999999990999999999999999099999999919999999999999999999991999199999999999999999999999999999991999…
uc002igk.2	uc002igj.2	0.964507	co	2	2	746	1229	0		999999199999999991999191191119991999199199191911991991919091999191019999991999919999191191999911919919999099911919999999991991911119991119199119999901919011111111199999999109999119999191199111191991111919199919911999919199999991091999911919919919119991919999991919911199199919919999911199999991119991991911999111199991191119119190191999919991991111999999911991991111119911111919119199191999919991999…
uc002lmp.2	uc002lml.2	0.968067	co	2	3	544	1237	0	M0209	999901199991999991999191991119991999199199191911991909099091999091909999191999909999991091919911909919991909919919999991090991911119999110199119990991019911110901191999919999990110999091199111091991001919099999911999919109999991191099911119919919999991919999991909901009199911999999911199999910119999991910999011199991991119119090191909919991991190999999911991999110199911109919119999090919919990099…
uc002nyy.1	uc001cis.2	0.96697	co	2	2	634	1329	3	M0209	999991199991999991999191991119991999199199191911991999999901999191999999191999999999991191019911919909991999919919999991999991911119099119199119999991919911111991191999919999999119999991199111191991011919199999911999919199999091191999911119919919899991919999991919911199190911999999911199999911100999991919999111199991091119119999191999919991901191999999911991999119199911199910119999191919919991199…
uc002nyy.1	uc001llr.2	0.961391	co	2	2	617	1347	0	M0209	999991199991999991999191991119991999199199191911991999999991999191999999191999999999991191919911909919991999919919999991999991911119999119199119999991919911110991191999919999999119999991199111091991001919199999911999919199999091191999911119919919099991919999991919911199190911999999911199999910119999991919999111199991991119119099191999919991991191999999911991999119199911199910119999190919919991199…
uc002nyy.1	uc002lmp.2	0.966458	co	1	2	639	1321	0	M0209	999991199991999991999191991119991999199199191911991999999901999191999999191999999999991191019911919919991999919919999991999991911119099119199119999991919911111991191999919999999119999991199111191991011919199999911999919199999091191999911119919919099991919999991919911199190911999999911199999911110999991919999111199991091119119199191999919991901191999999911991999119199911199910119999191919919991199…
uc002nyy.1	uc002mot.1	0.963061	co	1	2	629	1327	0	M0209	999991199991999991999191991119991999199199191911991999999901999191999999191999999999991191119911919919991999919919999991999991911119199119199119999991919911111991191999919999999119999991199111191991011919199999901999919199999091191999911119919919099991919999991919901199191911999999911199999911110999991919999111199991091119119099190999919991901191999999911991999119199911199910119999191919919991199…
uc002ocm.2	uc001fyz.1	0.960226	co	2	2	1993	1	15	M0214	111111111111111111111111111111111111111111111111181111101111118111111111111111118111111111111111111111111111111111111111111111111111111111111111111111111111111111111111111111111111111111111111111111111111111111111111111111111111111111111111111111111111111111111111111111111111111111111111111111111111111111111111111111111111111111111111111811111111111111111111111111111811111111111111111111111111111…
uc002stl.2	uc002stj.1	0.961055	co	1	1	1679	337	0	M0074	111111111911111119111111111991119111111911119199111111111919119991991111111111111111911919191111191119111111111111111111111119111111111111911911111111191119199111911111111111111191111119111919111191119111111111111111191111111111111111199191191191111199111111111191119111111111111111111111119119911111111191111919111119111111111911111111111119111919111111111111119191111199911191911111911111991119111…
uc002tsh.2	uc001hll.2	0.960814	co	5	5	61	1833	0		990909909999909999999199999999999999919999991910999999010999999999999999999999099999999990999999999999199999199099999999999999919999909999999999090999099999999009999990999009999909999909999909999999999919999999999909999099999999999999999999909099999999991999099909999999999999999999999999999999999999999999990999910999999999091099999999999999999999990999999990999999999999999999999990999999999999909…
uc002tsh.2	uc001kif.3	0.961133	co	3	5	45	1878	0	M0354	990999909999009999999099999999999999999999099999999999990999999999999999999999009999999991999999999999999999919099999999999999999999999999999199999999099999999999999990999009999999999999999909999999999999999999999909999999999999999999999999999099999999999999099919999999999999999999999999999999999999999999990999901909199999990099999999999999999999990999999999999999999999099999999990919999999999909…
uc002tsh.2	uc002lao.2	0.960851	co	4	5	67	1829	0	M0354	990909999999109999999099909999999999909999090919990199900999999999999199999999099999999999999999999999199999099099999999999999999999999999999099990999099999999009999999999109999999999999999909999999999199999999999909999099999999999999999999999999999999990999099999999999999999999999999999999999999999090999999999900999199999099099099999999999099999999999999999999999999999199999999991911999999999999…
uc002uqj.1	uc002iqm.2	0.966138	co	1	1	2000	0	16	M0151	111111111111111111111111118111111111111111111181111111111111111111111111111111111111111111111111111111111111111111111111111111111111111111811111111111111111111111111111111111111111111111111111111111111111111111111111111111111111111111111111111111111111111111111111111111111111111111181111111111111111111111111111111118111111111111111111111111111111111111111111111111111111111111111111111111111111111…
uc002vnt.2	uc001pks.2	0.964361	co	4	5	43	1911	0		999999999999999999999090999999999999999999999999999999999999999099999999999999999999999999999999999999099999909119999999999999999999999099999999999999999999990999099999999999999099999999999999999990999999999999999999990999999999999999999999999999999999999999999999999999999909919999999999199999999999999991999990999999999910999999999999999999999999999999999999099999999999991999999999999999999999999…
uc002vsf.1	uc002fjb.2	0.969907	co	3	5	102	1735	0		999919991999009199999999999190999909909999099999999199999099991999909999999999099999099019999999999099919199999999999999099099999919999999999999999990999199999099999999999919990909999999999999999991199999999999919900999999999999991999199999999099999999991999999099909909999999909119999909099999910999999999990919199001199999999000909919999999999909999919999999999999190999999999999090999999999091999…
uc002wkx.2	uc002wkw.2	0.96207	co	1	3	1624	283	10		191111111910119111119111101111010091111111111111811911111911191111911191911111111110101111199111111109111191111119111111111111911110111111111111111111111111111111111191111111911119119111111919111101111911111110111181111111111111101111111111110111119001111119111119111111119911911111111191191911190991111111191111111911101111191111111199011911911111111111111111111111111911111911111101111111111111991…
uc002wnq.1	uc002avr.2	0.962936	co	2	2	352	1634	0	M0293	999999999999999991999999991119999999999999191911991999999999999191999999991999919999991199999991919999999999999999999999999991911919999919199199999991999991919919999999999999999119999090999919991999919919199999911999919199999999999999919019919919999991919999991999919999199919999999911199999991919999991991999191999991991199109999990999999991999999999999919999999919199919999919119999191919919999999…
uc002xkb.1	uc001crh.2	0.963065	co	4	5	103	1655	0		990999909999190990999099099999901999991099919999099099999999990999999999999909099909999099999199999099999999009999999999999999999999999999999999099999990909099999999991099999999901099999999909099099999999999909099909990999999999999999199099999999999999090990099909909199109099099099999999091999199999999999990009909099999919991999999910999999999991999909999999999099999999990991990999009999990999999…
uc003dca.3	uc002nyy.1	0.968194	co	2	2	633	1323	0	M0209	999991199991999991999191991119991999199199191911991999999901999191999999191999999999991191119911919919991999919919999991999991911119099119199119999991919911111991191999919999999119999991199111091991011919199999901999919199999091191999911119919919099991919999991919911199190911999999911199999910110999991919999111199991191119119099191999919991901191999999911991999119199911199910119999190919919991199…
uc003eos.1	uc003dtk.1	0.967407	co	3	4	123	1529	0	M0130	991009999999919990999099909090999999919999999999099910090019999990099999999000099000999909909999999099199999999099999999000099999999119999909009999911999099999990099999090009999990099999990909990999999999991999999909099990900999990999999919909990999999099999909900999919909999999099999990099991999999999999010999900099999999900910999900999999999909999999999919091999999900090909999099909999999099999…
uc003eqw.1	uc001obr.2	0.964479	co	1	3	36	1944	0		999999999999999999999999909999999999991919999999099999999999999919999999999999999999999999999999919099999999999999999999999999999999099999999999999999999999999099999999999919999999999999999999999999999999999999999999999999999999999999999999999999999999999999999999999999999999919999999999999999999999999999900999991099999999991099999999999999999999999990999999999999999999999999999999999999999999999…
uc003kcc.2	uc002apx.2	0.966875	co	1	5	85	1845	3		999909909999999999999999999990999999999199999999999999999091999099999999999999999999999991999999909999999999999999999999919099999999919999999999999999199999991990991999999999999999999999999919199199999999099999999999991999999999991999999999999999999999909999999099999999999999919999999999099999911999999919199909999999999999999991999999990999999999999999999999999999999999999999199999999999999099999…
uc003ksh.2	uc002cpv.2	0.960457	co	1	3	42	1935	0		999999990999999999999199999999999999919999999999999991999999910999999999999999999999919999999999999999999999191999919999999999999999999999999999999999999999999999999999999999099999999999999999999999999999999991999999999999999999999999999999999999999999999999999999999999999999999919999999999999999999999999999999999999999999999999999999999999999999999999999999999999999999999999999999909999991999999…
uc003ksh.2	uc003dto.2	0.961741	co	3	3	39	1944	0		999999999999999999999099099991999999999999999999999999999999999999999999999999999999999999999999999999999199999999999999099999999999990999999999999999999999999999999999999099999999999999999999999999999999999999999999999999999999999999999999999999999999999999999999999919919999999919999999999999999999999999999999909999999999999909999999999999999999999999999999999999999999999999999999999999999099999…
uc003lei.2	uc002sti.1	0.960159	co	1	1	1363	653	0	M0074	111119191911911199191119919991119111911911119199919111911919119919199111119111119191991919191119191119111111199111111111111119119191911111911111191119191119199191119119111111911991111119199191199199199191199111199191191191111111919911191991191119111199191191191111119111191111191111999119919919911111199191111919919119119991991911199111111119111999911119191119119111991199991111991119191911111119911…
uc003lsf.1	uc003lsd.2	0.963377	co	1	1	2003	0	13	M0062	111111111111111111111111111111111111111111111111111111111111111111111111111111111111111111111111111111111111111111111111111111111111111111111111111111111111111111111111111111111111111111111111111111111111111111111111111111111111111111111111111111111111111111111111111111111111111111111111111118111111111111111111111111111111111111111111111111111111111111111111111111111811111111111111111111111111111…
uc003ocs.1	uc003obh.2	0.962926	co	1	1	2012	0	4	M0062	111111111111111111111111111111111111111111111111111111111111111111111111111111118111111111111111111111111111111111111111111111111111111111111111111111111111111111111111111111111111111111111111111111111111111111111111111111111111111111111111111111111111111111111111111111111111111111111111111111111111111111111111111111111111111111111111111111111111111111111111111111111111111111111111111111111111111…
uc003qaj.2	uc001crh.2	0.963373	co	4	5	83	1690	0		090099919999199199999099999999991990999999999999099009919999900919999099999009090999999011999999999099999999119999099199991999999999999999909999099909990999999999999999099999999999999999990999999199999909999909099909990999999999999919199999999999999999090990999919999901909999090099999999991991999999999999090909999099090999999999999900999999999999999909999999999999999999990999190999999999999999909…
uc003qxe.1	uc003dtk.1	0.965775	co	1	5	34	1919	0		999999999999999999999999909999999999999999999999999999999999999999999999999990099999999999990999999999199909991999999999999999999999999999999999999991999999999999999999999999999991990999909999990999999999999999999999999999999999999999999999999999999999999999999999999999199919999999999999999909999999999990999999999099999999909009999999999999999999999999999999999999999990999999999999999999999999999…
uc003rje.2	uc002apx.2	0.968693	co	4	4	57	1919	0		999999999999999999999919999999999999999999999999999999999199199999999999999999199999999199999999999999999999999999999999999099999999999999999999999999999999999999999999999199999999999999999999999999199999099999999909999999999999991999999999999919999999919199999999999999999199919999999999999999991999999999990999999999999999999991999919991999999999999999999999999999999999999999999999999999999999999…
uc003swx.2	uc001flo.2	0.967375	co	1	4	32	1960	0		999999999999999199999199999999999999999999999991999999999199999999999999990999099999999999999999990999999999999999999999909999999999999999999999999999999999999999999999999999999999999999999999999999999999911999999999999099999999999999999999999999999999999999999999999999999999999999999999999999999999919999999999919999999999999999199999999999999909999999999999999999999999999999999999919999999999999…
uc003szx.2	uc003kcc.2	0.964594	co	5	5	62	1850	0		999900999999999099909999999999999999999999019991999999999099990990999999999999999909999999999999999999999999999999999999999999919999909999999999999999991999999999999999999909999199999909999999999999999999999999999099999999999999999991999991990991999999109999999999999999999999999999909999999990999999991999999909999999999999999999999999999999999999999999099999999999999999909999999099999999999099999…
uc003tel.1	uc001pcg.1	0.962243	co	1	3	32	1957	0		999999999999991919999999999999999999999999999999999999999999990999999999999999999999999999999999999999999999999999991999090999999999999999999999999999999999991999999990999999999999999999999999999999999999919999999999099999999999999999999999919999999999999999999999991999999999999999999909999999999999999999999999999099999999999999999999999191999999999999999999999999999999999999999999999999999999999…
uc003ung.1	uc002uqj.1	0.960661	co	1	1	2000	0	16	M0151	111111111111111111111111118111111111111111111181111111111111111111111111111111111111111111111111111111111111111111111111111111111111111111811111111111111111111111111111111111111111111111111111111111111111111111111111111111111111111111111111111111111111111111111111111111111111111111181111111111111111111111111111111118111111111111111111111111111111111111111111111111111111111111111111111111111111111…
uc003wgo.1	uc001hll.2	0.968667	co	2	5	52	1847	0		999999999999999909999999999999999199999999991900999999919999999999999999990999999999999999999999999999991999099909999999999990999999999999999999099991999909009909999999999999999999990990999909999999099999999999900999999099999999999999909999909999999999900999991999999999999999999999999999999999999999999909099990999999999999999099999999999099999999999999999999990099199999999999999999999999999999999…
uc003wgo.1	uc002fik.3	0.962369	co	3	4	41	1919	0		999999999999999999999999999999990999999999999991999099999999999999909999991999999999999999999999999999991999919999999999999999099999999199999919999999999999999999999999999999999999999999999919999999199999999999990999999999909999999999999999999999999999999999991999999999999999999999999999999999999099990999999999999999999999909099999990999999999991999999999999999999191999999999999999909999909999999…
uc003wgo.1	uc002mew.1	0.960666	co	2	5	59	1830	0	M0353	999999990999999999999999999999991999990999990909990909919999999999909999991999999999099999999999999999999999999999999999999990990999999999999919019991999910999999099999999999999999999990999019999999190999999999909999999099999999999999909999999999999999909999991999991999999999999999909999999999999991990099199199999999999999909199199999999999999999999999999999990999999999999999999999919999909999999…
uc003wgo.1	uc002uah.1	0.96561	co	5	5	58	1815	0		999999990999999199999999999999990999999999991991990999919999999999909999990999909999099999999919999999999999009919999999999999999999999199999909099990999901999909199999999999999999999991999909999999199999999999909999999999999999999999999999909999999999910999991999999999999999999999999099999999999991999909999999999999999999909199999999999999999999999999999999990999190999999999999999909999909999999…
uc003wlu.1	uc002wnq.1	0.960855	co	1	2	620	1328	0	M0293	999991199990199991999191991119991999199199191911991999999991999191909999991999919999991101919911919919999999919919999991991991911119999119199109999991919911010911191099919199999119999191199111191991100919199999911909919199999991091999911919919919199991919999991919911199199911909999911191999911119999991911999111999991991119110999191999919991991990999999919991999111199911019919119999191919919991199…
uc003yfs.2	uc003wgo.1	0.966277	co	4	5	52	1855	0		999999999999999199999999999999990999990999999999999019909990099999999999999999909999099999999999999999999999019999999999999990999999999099999999009999999909999909099999999999999999999999999999999999991999999999909999919199999999999999999999909999199990990999991999990999999999999999919999999999999991990099999199999999999999999099999990999099999990999999999999999099990999999999999999919999999999999…
uc003yop.2	uc002avr.2	0.960238	co	2	2	358	1604	0	M0338	009999999999999991999999991119999999999999191911991999999999999191999999991999919999991199999991919999999999999999999999999991911919999919199199999991999991919919999909999999999119990191999919991999919919199999911999919199999999999999919919919919999991919999991999919999190919990999911199999991919909991991999191999991991199109999990999999991999999999999919999999919199919999919119999191919919999999…
uc003zcn.2	uc003zcm.1	0.96751	co	1	1	2003	13	0		111111111111111111111111111111111111111111111111111111111111111111111111111111111111111111111111111111111111111111111111111111111111111111111111111111111111111111111111111111111111111111111111111111111111111111111111111111111111111111111111111111111111111111111111111111111111111111911111111111111111111111111111111111111111111111111111111111111111111191111111111111111111911111111111111111111111111…
uc004bkk.3	uc001crh.2	0.961882	co	1	5	83	1692	0		990999999999191199999099199999909999991999901999099019919999910999999099999099999909999091999999999999999999009999199999999999999999999999909999099199990909999999999999999999999909999999999909919999999919999909099900999999999999999999999999999999999999099990099999999909909099090999999999991991999999999999990109909099099999999999999919999999999999099909999999999099999999999999999999909999999999909…
uc004bsb.2	uc003czb.2	0.964483	co	2	4	77	1748	0		999990999999999909999999999199099999999999999991099999999919991999999999999999099909909909999999999999999999909999999999990999999909999999999199999090999909999999999999999019990909099199099999999999991999099999999909999999999909099909999999999999999999909999999909999999919999919999999999099909999999999999991909990999999099999099099909999999009999999999999999999199199999999999999999999999999990999…
uc004bud.3	uc002avr.2	0.961054	co	2	2	356	1626	0	M0338	099999999999999991999999991119999999999999191911991999999999999991999999991999919999991199999991919999999999999999999999999991911919999919199199999991999991919919999999999999999119999190999919991999919919199999911999919199999999999999919019919919999991919999990999999999190919990999911199999991919919991991999191999991999199109999990999999991999999999999919999999919199919999919119999191919919999999…
uc004cfe.2	uc002uqj.1	0.968168	co	1	2	1805	0	0	M0151	111110111111111110111111110111110111111111011101111111111110111101111111111111111111111111111111111111111111111111111111111110111111111111011011111111111111101111010111111111011001111111111111110101111101111111101111101011111111011111101111111110111111101111111101110111111111111111100011111111111111111111111111111110111111011111111111101111111011111111101111111001111110001101011111111111111111111…
uc004cna.2	uc002lxl.1	0.960845	co	1	5	30	1911	0		999990999999999999999999999999991999999999999991999999999999999999999999999999999999999099999999919999999999999999999999999999999909999919999909999999999999999999999999999999999999999991999999999999999909999999910999999999999999999999999999909999999999999999999999999999999999999999999999999990099999999919999999999991999999999999991999999999999999999999999999999999999999999999999999091999919999999…
uc004cty.2	uc001vlc.1	0.967375	co	5	5	32	1916	0		999999999999999999999999999999999999999999909999999999999099999999999999999999099999999999999999999099999999999999999999999999099999999999999999999999999199999909999999999099909999999999991999999999999999999999999999990999990999999909999999999999999999999999999999919999999999909999999909999999999999099999999999999099999999999919999999999999999999999999999999999999999999990999999999999999999999999…
uc004duk.2	uc003ile.1	0.964592	co	3	4	51	1835	4		999999999999999999999999999999999999999999999999999999999999999991999999999099999199999999999999999999999999909999999999999999999999999999999999999999990999999999999999199999999990990999999999999999999999999990999999999999999099999099999999999999999099999990999999999999999099999999999999999999990099009999099999990999999991999990999909999099909999999999199199999999999999999999999990999999999999999…
uc004dzg.3	uc003nnf.2	0.960966	co	1	2	588	1384	0	M0209	999991199991999991999191991119991999199199191911991999999991999091999999191999999999991991919911919919991999919919999990999991911119999119199119999991919911110911191999919999999119999991199011991991990919199999911999919199999991191999911119919919999991919999991919901199199911999999911199999919119999991910999911199991991119119999191999919991991191999999911991999119199911199919119999191919919999199…
uc004esy.2	uc001wek.2	0.961008	co	2	4	50	1931	0		999999999999999199999999999999999999999999999999999099999999999999999999999199999999999999999999999999999999999999999999199999999999999999919999999099999999999999999999099999999999999999999999999999999999999999999091999999909999999999999999990999999999999999999999999999999999999999999999099999991999999999199999999999099999999909991999999999999999999999999999909999999999999999999999999999999999999…
uc009vne.1	uc004bls.1	0.962625	co	2	5	30	1010	272		999199009999900919990899808090009990999899898808899099990808009000909999990889089090900090999909980890990990889989909999990090981099100889889009090908098908090901809909909099089009099990999989999899009089909990090909919098990900089090008989809010009000009098998989990009909900909099900089099990099999990899990988099090099090090008000989900999990889808900998099999818900900090980009099098999909999999…
uc009xrc.2	uc001jty.2	0.964839	co	1	1	622	1371	23		199999119999999191191919991999119991199991199999911999119999119999999999999991191191199919991991999999119999919999999991999991199119199919999991999991919199999999199111999999999999911999991991999999999191199991999999111191911199991919919191999199199999991911999199991999199111911119919119919911199119999911999999191991998191919999991991999919919191999191119991999111919191119911999119191919999911191…
uc009xsf.2	uc001kar.2	0.964359	co	1	2	211	1784	1		999999999999999919910999999999919199999999999999999999919999999999999999999199999999999999999999999999999991990999999999999999999991999999999999119199991999999999919999999999991991919919999999919199999999991199099999999999999999919999199999191999919999999199999999999919999999999999999999999999999991919999199999999999919999999999999999999999999999999999999999919999991999999999999999919199991999999…
uc009yjw.1	uc001kif.3	0.962874	co	1	5	46	1856	0	M0356	999999999999909999999091999999999999991999999999999999999999999999999999999099909999999991999999990099999999990099999999999999999999990999999999999999990999999999999990999999999999099999999999999099199999999999999999999999999999999999999999999999999999999199999999999999999999999909999999999999999999999999099999999999199999990099999999990999999999999909999999999999999919999999999999909999999999999…
uc009ykz.1	uc001ncp.2	0.961924	co	1	1	2011	1	4	M0016	111111111111111111111111111111111111111111111111111111111111111111111111111111111111111111111111111811111111111111111111111111111111111111111111111111111118111111111111111111111111111111111111111111111111111111111111111111111111111111111111111111111111111111111111111111111111111111811111111111111111111111111111111111111111111111111111111111111111111111111111111111111111111111111111111111111111111…
uc010bcm.1	uc001zyq.3	0.962955	co	3	5	39	1898	0		999999909999991999999199999999999999999999999999999909999999991999999999990999999999909999999999999099999999999999099999909999999991999999999999991990999999999999999999999919999999099999999999999999999999999919999909999999999999999999999999199999999999999999999999099999999999991199999999099099999999999999999999099999999999999909999999999999999999999999999999990999999999999999999999999999999999999…
uc010bcm.1	uc003xhk.2	0.964482	co	2	5	44	1905	0		999999909999999999999999999991999999999999999999999999099099999999999099990999919099909999999999999099999990199999999999999999999999999999999999999990999999999999909999999999999999999999999999999999999999999919999999999999999999999999999099999999999999999999999999919999999999999199999909999999999999999999999999199999999199999999999990999999999999999999999991999999999999990999999099999999999991999…
uc010ccc.2	uc001pks.2	0.965295	co	4	4	30	1944	0		999999999999999999999999999999999999999999999999999999999999999999999999999999999999999999999999999999909999999999999999999999999999999999999999999999999099999999999999999999999999999999999999999999999999199999999999999999999999099999999999999999999999999999999999999999999999999099999999099999999999999999999999999999999999999999999999999999999999999999999999999999999999990999999999919999999199999…
uc010ccc.2	uc002zdx.2	0.962664	co	4	4	40	1926	0		999999909999999999999999999999999999999999999999999999999999999999999999999999999999990999999999999999919999999999999999999999999999999999999999999999999099999999999999999999999999999990999999999999999999999999990999999999999999099999999999999999999999999999999999999999999999099199999999999999999999999999999999999999999999999999999919999999999999999999999999999999991999990999999999919999999999999…
uc010ceo.2	uc002apx.2	0.964597	co	5	5	66	1855	3		999909999999999999999989999990999999909999999999999999999099999999999099999999099999999990999999919999999991999999199999909099999999199999999999999999199999999990999999999991999999999999999909999190199999999999999909991999999999999999999999999919999999999999999099999999999999909999999999099999990999999999991909999999999999999990999909990999999999919999999999999999999999999919199999999999999099999…
uc010csz.2	uc009yei.2	0.967296	co	5	5	54	1866	0		999999990999909999999999999999999991999999199999999999999999999099999999991909999099999999999999999999999999109999999999999999999999999991991919999999999999999999999999199999999999999999999909999999999999999999999999999999999999990999999911990999999999999999999999999999999999990999999999991999999999099999999999999999199999999999999999919999999999999909999999999099999999999999999999909999999999999…
uc010cxx.2	uc002ibp.2	0.962946	co	3	5	73	1836	0		999990999999999999999199999999999999999999099911999991999990999999999999999999999999999990999999919999999199999999919999999999909999999999999199999990999999991999999999999999999999999199999999999990999999999999909919999999999999099999990999909999119999999199991919999999999990999999999999999999999999999999999999999999999099099999999999919999999999999999999990999999999909910999999999999999999999999…
uc010dwj.2	uc010dwi.2	0.966052	co	2	4	342	1312	0	M0017	990909900909011999091909919990999991909909999199099990190019919999990999999199099109119999091099991099099999999091909999009009199999091991991990191199090099999099919099999009911999019999999999999999999190999100999010991990990019999991999999190099909199090199999091199919999999901009999991099999999191919099190999910009119999990900909991999919999919100090999109019999999199991199991191999990990019910…
uc010ecb.2	uc001zyq.3	0.961044	co	4	4	54	1834	0	M0352	999999909999990999999099999999999999999999999999999900999999990999999999991909999999909999999999990099999999990109999999909999999909999999999909999990990909999999999999909919999999009999999909999999999999199999999909999990099999991990999999999999999999909999999199999999999999999199999099099999999999919999999999009999999999999909999999999099991999999999999999999999999999999999999999999999999999999…
uc010fbh.1	uc002xkb.1	0.965508	co	2	4	36	1934	0		999999990999999999999099999999999999999999919999999991999099999991999999999909909999999999999999990999999999999999999999999999999999999999999999999999999999999999999999999999999999099999909909999999999999900999999999999999999999999999999999999999999999999999999999999999999999999999999999999999999999999999999099999999999999999999999999999999999999999999999999999999999999999999999999999999990999999…
uc010fbh.1	uc003kut.1	0.968548	co	1	5	31	1897	0		999999990099999999999099999999999999999999909999999990999099999990999999990999909999999999999999999999999999999999999999999999999999999999999999999990999999999999999999999999999999099999919909999999999999910999999999999999999919999919909999999999909999999999999999999999999999999999999999999990999999999999999099999999999990999999999999999999999999099999199999999999999999999999999999999999990999999…
uc010fbh.1	uc004bkk.3	0.963672	co	5	5	38	1934	0		999999991199999999999199999999999999999999909999999999999099999990999999999999999999999999999999999999999999999999999999999999999999999199999999999999999999999999999999999999999999999999999909999999999999910991999999999999999999999999999999999999909999999999999999999999999999999999999999999991999999999999999199999999999991999999999999999999999999099999199999999999999999999999999999999999999999999…
uc010htq.1	uc003pql.2	0.969798	co	1	4	43	1922	0		999999999999999999999999909999999999999999999999999999999999199999999999999999999999999999999999999999999999999999999999009999999999999999909999999999999999991999999999999999999999999999999999999999199999999999999119999999991999999999999999999999999999999999999999999999999999999999999999999999999999999999999999999999999999999991999999999999999999999999999999999999999999999990999999999999999999999…
uc010iel.2	uc003gqd.3	0.969488	co	1	1	1093	923	0		991991199999999991191191199111991999999119919191111919911191999919999111991119919199119991199119919199919199911199111191111919111991119191919191111191111919111911199911119919191191199111199191111919119911911919111119991911919111111911191919111919919191919119191199111111919919119191199191199111199991199119199119999111199111919191199119911199911911919911999111199199111919119991991999191111111911111…
uc010ijd.2	uc010ijc.2	0.964402	co	1	1	84	1927	5		999999919999999999999999999999999999919999999999999999999999999199999999999999199999999999999999999999999999999999999999999999999999999999999999999999999999999999999999999119999999991199999999999999999999999999999999999999999999999999999999999998999999999999999199999999999999999999999999999999999999999999991999999999999999999999999999999999999919999999999999999999999999999999991999999991999999999…
uc010kzf.2	uc003tqc.3	0.962323	co	1	1	698	1311	7	M0037	199991199999999191999191991119191999999119191911991999999911999991919199991999919999991191919911911919999999919919999999991991911119999119199119999991919911181919191999199999899119199191199111191991111919999999911999919199919991991199911919119919199991919999991919911999999911999999911199999991119999991911999111999991999119199199191199919991911991999999919991999111199911119999119199191919919991999…
uc010lqh.1	uc003mtg.2	0.968548	co	3	4	31	1522	152		999990999980999999999998990088999899009109999909991909999099999899989999999999989989999099999990900999999999009999999999998908980999909099999999999990999198009900099999999999099980999890999009098090991988009999989809999099999909999099909809989909099909999909009999900889099999999999909999991909999999999100999908899999999919090099808999999998999998999990999998998889999990009989999999909999999990999…
uc010mng.1	uc004aew.1	0.963999	co	1	1	2002	14	0	M0008	111111111111111111111111111111111111111111111111111111111111111111111111111111111111111111911111111111111111111111111111111191111111111111111111111111111111111111111111111111111111111111111111111111111111111111111111111111111111111111111111111111111111111111111111111111111111111111111111111111111111111111111111111111111111111111111111111111111111111911111111111111111111111111111111111111111111111…
uc010nkp.1	uc003hug.2	0.962233	co	3	3	33	1918	0		999909999999999999999099999990999999999999999999999999999999099999999999999999999999999999999999999999999999999999999999909999999999991999999999999999999909099999999999999999990999999999999999999999999999999909999999999991999999999999999999999099999999999099999999999999919999999999999999099999999999999999990999999999999999999999999999999999909999999999999999999999909999999999999999999999999999999…
uc010num.2	uc003dto.2	0.96638	co	3	4	60	1897	0		999999999999999999999999999990999999999999999990099999099099999999999999999919999999999099999999999999999999999999999999999991999999999999999999999999999999910999999999999999999999999999999909099999191999999999999999999999999999999999999099999999999099999999999999999919999999999999999999999999999991999909999199999999999999999909999999999999999919999999999999999991999999999990999999999999999999999…
uc010num.2	uc010ceo.2	0.966255	co	3	4	120	1759	0		999009991999991999999919999991999999909999999991099999999099999999919999999919999999999999999999919099199999090999991999909999999999999999999999999999999909999999999999999999999999999999991909999990109909999999909999990999999999199999999999999999909999999909199999999919999999909999990999999999999991999999991199999999999999999099999999999999999999999999999091999999919999999991999099999999919990999…
uc010num.2	uc010cvq.2	0.967876	co	2	5	72	1845	0		999199999999999999999999999990999999909999999999999099999999999999999999999999999999999999999999999999999999999999990999919999999999999999999999999999999999999999909999999999999991999999901999999999199909999999999990990999999999999999999999999999919999999999999999999009999999999999999919999999999990999999190999999999999999999909999999999999999999999999999199999999999999999999999999999999990999999…
uc010obm.1	uc001flo.2	0.96411	co	1	3	38	1944	0		999999999999999999999099999999999999999999999999999999999999999999919999999999199999999999999919990999999999999999999999999999999999990999999999999999999909999999999999999999999909999999999999999999999999909999999999999999999999999999999999999990999999999099999999999999999999919999999999999999999999999909999999990999999999999999999991999999999999999999999999999999999999999999999999999999999999999…
uc010osf.1	uc010ose.1	0.964101	co	1	4	191	1700	0		999919110919999999999990999999999999991999999999099990999999999990999999999199999909999999999099999999999919999990999999099999999990190199909990999999999991999190999199919999999999999909919999999999999999999909099199990999999909999999909019999999990999199999999999099999999999919019999099019909901999999991999911999090999999099911999999099991199999199999999919999991999999999999099919999999991999919…
uc010phk.1	uc002jfz.2	0.96087	co	2	5	45	1857	0		999999999099999099999909990999999990999999999999999999099999999999999999999999999099099999999999099999999999099999999999999999999099999999999999999999999999909999999999999990999090099990999999909999999999999999999990099999999999999999919999999990999999199999999999999999199999099999999999999999990999999999999999999999999990999999999909999999990909999999099999999999999990999999999999991999999909999…
uc010pwc.1	uc003gob.1	0.962406	co	2	5	56	1842	0		999999999990199999909999999900999999999999999919999999999199099999999999999999919999919999999909999009999999999919990099999999999990999999919109909991999090991009999999999199999099999009999909999990999999999999901999999999999990999999999999999999999999909999999999999999999999909099990999999999099999091999999999999999999999999199909999919999999999999999999999990999999999999999099999999909999999999…
uc010pwc.1	uc003pkp.2	0.962908	co	3	5	70	1752	0		999199999999909999999999999110999999999199990999099999999099999990999999999999999999910999999909999099999999999999990999990999999099999999909119909990909099990909999999999099099099999909999909999990999999999999919909990999990999999999999999919999999999909999999999999099919999909099990999999999999999191999991990999999999999999199909999909999999999990999999999919909999999199909999990999999999999999…
uc010sql.1	uc002tnm.2	0.966912	co	4	4	33	1930	0		999999999099999999999999999999999990999919999999999999199999999999999991999999999999999999999999999999999999999099999999999999999999999999999999999999999999919999999999099999999999999999199999999199999999999999999999199990999999999999999999999999999999999999999999099999999999199999999999999999999999999999999999999999999099999999999999999999999999999999999999999999999999999999999999999999999919999…
uc010tyt.1	uc002stj.1	0.960839	co	1	1	2014	2	0	M0074	111111111111111111111111111111111111111111111111111111111111111111111111111111111111111111111111111111111111111111111111111111111111111111111111111111111111111111111111111111111111111111111111111111111111111111111111111111111111111111111111111111111111111111111111111111111111111111111111111111111111111111111111111111111111111111111111111111111111111111111111111111111111111111111111111111111111111…
uc010tyt.1	uc003hfn.3	0.963819	co	1	1	1966	50	0	M0074	111111111111111111111111111111111111111111111111111111111119111111111111111111111111111119111111111111111111111111111111111119111111111111111111111111111111111111911111111111111111111119111191119111111111111111111111111111111111111111111111111111111111111111111111111111111111111111111111111111111111111111111111111119111111111111111111111119111111111111111111111111111111111111111111911111111111111…
uc010tzc.1	uc001imv.2	0.960484	co	4	4	31	1292	202		990999998999900989989090090000990099999009088990990099989988980989909988991899989999080098909990901990999998899999999099099998909000999909099909909899099999990909099999998909990000908990999001900009909909098999990089909089090909989099908909980099999900909999188989990099998999008999909999989090999999990010999009089898999900080909099909908999990999899999909909990990090909099999099989000999908900999…
uc010wnx.1	uc003dvz.2	0.969043	co	5	5	40	1901	0		999999999999999999999999999999909999999999999999999999909999919901999999999099999999999999999919991999999999090999999999999999999999999991999999999999999999999999999999999999099099909999999909999999999999999999199999999999999999999990999999999999999999999199999999999999999999999999999999990999999999999919999999919999999999999999999999999999999999099999999999919999991909099999999999999999999999999…
uc010ytr.1	uc002stl.2	0.962476	co	1	1	1669	347	0	M0074	111111111911111119111111111991119111111911119199119111911919119999991111111111111111911919191111191119111111111111111111111119111111111111911911111111191119199111911111111111111191111119111919111191119111111111111111191111111111111111199191191191111199111111111191119111111111111111111111119119911111111191111919111119111111111911111111111119111919111111111111119191111199911191911111911111991119111…
uc010ytr.1	uc010tyt.1	0.967725	co	1	1	1952	64	0	M0074	111111111111111111111111111111111111111111111111119111911111111119111111111111111111111111191111111119111111111111111111111111111111111111111111111111111119111111911111111111111111111111111111111111111111111111111111191111111111111111111111111191111111111111111111119111111111111111111111111111111111111111111111111111111111111111111111111111111911111111111111111111111191111111111111111111111111111…
uc011aim.1	uc002sti.1	0.962137	co	1	1	1929	87	0	M0074	111111111911111111111111111991111111911111111111111111111119111111111111111111111111911119111119111111111111111111111111111111111111111111111111111111111111111111111111111111111191111119111111119111111191111111111111111111111111111111111111111191111111111111111111111111111111111111111111111111111111111191111111911119111911111911111111111119111119111119111111111111111191911111111111111111111111111…
uc011aim.1	uc010tyt.1	0.969373	co	1	1	2009	7	0	M0074	111111111111111111111111111111111111111111111111111111111111111111111111111111111111111111111111111111111111111111111111111111111111111111111111111111111111111111111111111111111111111111111111111111111111111111111111111111111111111111111111111191111111111111111111111111111111111111111111111111111111111111111111111111111111111111111111111111111111111111111111111111111111111111111111111111111111111…
uc011aps.1	uc003tqq.2	0.961694	co	1	4	31	1931	0		991999999999999999999999999999999999999999999999999999999099999999999990999999119999999999999909999999999999999999999999199999999999999999999999999999999999999999999999999999999999999999999999099999999999999909999999990999999999099999999999999999999999999999999199999999999999999999999199999999999999999999990999999999999999999999999999999999999999909999999999999999999999991999999999999999999999999…
uc011cyi.1	uc001zyq.3	0.963801	co	3	5	51	1823	0		990999909999999999999199999999999999999999999999999990999909999999999999909999999999999999999999999099999099999909099999909999999999999999999919990991999999999999999999909909990999199909999999999999999999999909999909999990999999990990999999999999999999999909999199099999999999999199999999999099999990999099999999999999999999999909999999999999999999999999999919999999999999999999999999999999999999999…
uc011cyi.1	uc003wgo.1	0.967266	co	3	5	61	1842	0		999999990999999999999990999999999999999999990900999999909999999999909999999999999999099999999999999999991999009919999999999990990999999909999919999991999991199909999999999999999999999991919999999999991999999999900999999999909999999999919999909999099990990999999999999999999999999999999999999999999990999099999990999999999999999199999999999999999999999999999999999999990999999999999999999199919999999…
uc011cyi.1	uc009yjw.1	0.962474	co	5	5	56	1807	0		999999999999909999999091999999999999999999999919999999909999999999919999999099999090999999999999999199999099999919999999990999999999999999999999999999999990999999919999990999999999099909999999999999909199999999991999999999999901999999999999999999999990099099999999999990999999999909999999999999999990999999999999999999999991999099999999990999999999999999999919999999990919999999999999999999999999999…
uc011cyi.1	uc010fbh.1	0.967075	co	4	5	30	1932	0		999999991999999999999199999999999999999999909999999990999099999990999999999999999999999999999999999999999999999999999999999999999999999999990999999991999999999999999999999999999999199999909999999999999999990990999999999999999919999999909999999999999999999999999999999999999999999999999999999991999999999999999999999999999991999999999999999999999999999999099999999999999999999999999999999999999999999…
uc011dqp.1	uc003obh.2	0.964549	co	2	3	1472	150	0	M0062	199191191100901111011110111110111111001101111911011110019911119111919111111111019191911011101911111909011111101111111110091011011111011111911111111111011011011011110911101101011111111010111111011100111119011101109991110119110111111111111010111010111011110110101011111111011911111011191119011910101111011110100111110991110111111100101111111191111101091910111111011111011911110011119010111119111011999…
uc011dxy.1	uc001crh.2	0.961356	co	2	5	112	1681	0	M0307	999999999999091991999099999999991999999099999999999099999999999909999099999199099999999019999999999099999999109999199199990999999999999999909999099999999909099999999991099999999910099999999909999999999999999909991901990999999999999919109999999999999999999990191909909199909099090199999999991991999999999999191109909099999099999999999909999999999191199999999999991999999999999999199999099999991999999…
uc011kqv.1	uc010cvq.2	0.962903	co	3	5	31	1955	0		999999999999999099999999999999999999999999999999999999999999999999999999999999919999999999999999999999999999999999999999999999999999999999999999999909999999999999900999999999999999999999999999999999099919999999999990999999999999999909999999999999999999999999999999999999999999999999999999999999991990999999999999999999999990999999999999999999999999999999999999999999999999999999999999999999999999999…
uc011mov.1	uc010wnx.1	0.962977	co	1	4	32	1947	0		999999999999999909999999999999999999999999999999999999999999199999999999999099999999999999999999999999999999099999999999999999999999991999999999999999999999999999999999999999999999999999999919999999999999999999999999999999999999999999199999999999999999999999999999999199999999999999999999999999999999999919999999999999999999999999999999999999999999999999999999999999999999999999999999999999999999999…
uc001avd.2	uc001avc.2	0.951905	co	1	2	1454	514	1		111111111911111191119111111111111911119111991111191191191119119811991991191111111119191111911119911119111109911119111001111199111119191999111111991111199111111191111191111111911191191191111119199991191111199911110111191191111111191111991100919111101191911991191199111919190111111191191111110919111109011911111111111191991191099111911111110911911199911191111919119119191191111111111191909911199111111…
uc001bgd.2	uc001bfy.2	0.959002	co	1	2	1862	12	2	M0214	111011110011111111111111111111111001111111111111111111111111110111911111101111119111111111111111111111111111111111111111111111111111111111111111111111111111111111111111111111111111111111110111101001101111101111111111111111111111111111111111111110111111111100101111111110111111111111111101110111111101111111111111111111111111111111111111111011111110111111111111111111111911111011111111111111011111111…
uc001bhh.3	uc001bhg.1	0.953337	co	1	1	2012	0	4		111111111111111111111111111111111111111111111111111111111111111111111111111111111111111111111111111111111111111111111111111111111111111111111111111111111111111111111111111111111111111111111111111111111111111111111111111111111111111111111111111111111111111111111111111111111111111111111111111111111111111111111111111111111111111111111111111111111111111111111111111111111111111111111111111111111111111…
uc001btw.1	uc001btr.1	0.952508	co	1	1	1891	116	9	M0034	111111111191111191111111111111111111111111111111119111111111111111111111111111111111111111111911119111111111111111111111111111111111111111111119111111111111111111111111119111111111111111111111111191111119811111111111111191111111191111111111111111111111111191191191111119819111111119111111119911111111111111111111111111111111111111111111119191111111111119111111111111111111111111111111111111111111111…
uc001dhj.2	uc001dhi.2	0.951544	co	1	2	1354	614	0		191111111919119991199991991111999919911119111111191191991119119111991919911199119111111911191111919199191199999191111111111111111111111911199111191119111111111111911191111111991911199111199919199991991191199111111111111191101111990911119919191111911199111199911119011111119119111111111191110911111191911911111111911119111119191911111111911911919111911111019111111119911919991991111111101911911119111…
uc001dzx.2	uc001bsc.2	0.95536	co	3	3	1679	58	0	M0214	101111011011111111111111111111111001111010111111191111111111110111911119011111100111111111111101111119111011111101111111111111111110111111111111111110111110101101111111111110111111111111110111111001111111191111111101111001111111010111111119110111111011101100911111111011111111011111111111110911010101111111111001111110110011101111011111110010011111011111110111111111111011111001001111111111011111111…
uc001isq.2	uc001gad.2	0.953219	co	2	2	668	1271	0	M0338	999901099999919991999199991119991999199199191911991999999191999191999999191999919999091191919911919919999999919919999999991991911119999119199119990991919911111011190999919999990119099190199111191991111919199999911909919199999991191909911119919019191991919999991919911199199911999999911199999991109999991911999111099991991119119999191999919990991191999199911991999011199911199919119999191919919991199…
uc001ldh.3	uc001ldf.2	0.959199	co	1	1	1561	455	0		111111111111111191111191991111111111119111111111191191911191199111111999191911119919191111911111911119191999919119911991111111911119199119199111111911119111111111111199119111991111999191111111111991111111191911111119111111911191111111911119911119111191911911911111111119191111111111111111111111111919191111111111111111911119119111111111919111111111911191111911119111191111111911111191111911919111111…
uc001myf.1	uc001crh.2	0.957828	co	1	5	51	1862	0		990999999999999999999099999999999999991999991999099999919999999999999999999999099909999999999099999099999999999999999999991999999999999999999999999999999999999999999999999999999919999999990909099099999999999909999909999999999999999999109999999999999999999999999919999999999999999099999999991999999999999990990909999999990919999999999900999999999999999999999999999999999999990999099999999999999999999…
uc001ogs.1	uc001ogr.2	0.957989	co	1	2	1109	833	0		911190911119111110111909110991999011911911919190999111111019119919191911919191101111119919191199991101111111101191111919119119199991111991991999111119191109999109910911199119111991111919911999919010999199111111109191191011991119919111199999191191911199199111119999199911111199199119999911110199991111119199119909909099119991991991919911990919199999119119199119119999911199991991991119919109991919991…
uc001sos.2	uc001sor.1	0.955058	co	1	1	1386	629	1		119111111991119911119191191111911119199111111111191191919111191111911991991919119999191111919911911119191191119119111991111191911119119119119111119191111111111111111991919119111119119111199111191191111111111919111919111111991911191119111119111119119991119119111911911119191911919919111191191911119991991111191111111111191111111191111991919911991191191919111191991111119911111911119191111111911191199…
uc001vyh.2	uc001vyg.2	0.95094	co	1	2	529	1364	0	M0013	991919199911119199190999999991990991119919990199990911991109199909999999999909191119199999991119999199191999099119999991119199190999199999999991999099199190001191991109111119919090199199999919199999991191199910999119191991091199919999990190999119991999991999999199119999199999911191990991999019911990099991991999991119999999999911911199099119919919911191999999199999999999900091991191999911999119911…
uc001yse.2	uc001ysb.1	0.956807	co	2	2	1495	425	0	M0074	111119191911111191111119119991119011911911119199119101911911111999919911111111101191911919191111199111119111111111111111111119191101111101911991101110191110110911911111011111111191111119111191119199199191190111111191191111111111011111199991191191111199111111191191119911111111111111199911111919991111109191111019911199119111191911011111101111011919911119111119119111911099911191991111911111091111111…
uc001zyq.3	uc001luj.2	0.951619	co	4	4	39	1912	1		999999999999999999999999999999999999999999999999999990999991999999999999991909999999999999999999999999999999999999999999999999999999999999999999999990999919999999999999999919999999009999999999999999999999199919999999999999999099999090999999999999999999999919999999999999999999990999999999099999999999999999999999009999999999991909999999999999999999999999999999999999999999999999999999999999999999999…
uc002apx.2	uc001wzh.2	0.952779	co	4	5	48	1925	0		999999999999999999999999999999991999999999999999999999999999999999999999999999999999999099999999909999999999999999199999199999999999999999999999999999999999999999991999999999999999199999999909999999999999199999999999999999999999999999999999999919999999999199999999999999999999999999999999999999999999999909999999999999999999999999999909999999999999919999999999999999999999999999999999999999999999999…
uc002avr.2	uc001hhd.2	0.952428	co	1	2	346	1608	0	M0338	009999999999999991999999991119999999999999191911991999999999999091999999991999919999991199999991919999999999999999999999999991911919999919199199999991999991919919999909999999999119990990999919991999919919099999911999919199999999999999919019919919999991919999991999909999090919991999911199999991919909991991999191999991991199109999990999999990999999999999919999999919199919999919119999191919919999999…
uc002avr.2	uc001myq.2	0.957557	co	1	2	342	1611	0	M0338	999999999999999991999999991119999999999999191911991999999999999191999999991999919999991199999991919999999999999999999999999991911909999919199199999991999991919919999909999999999119990090999919991999919909199999911999919199999999999999919019919919999991919999990999909999191919990999911199999991919999991991999191999991991199109999990999999991999999999999919999999919199919999919119999191919909999999…
uc002bqv.2	uc002avr.2	0.95391	co	2	2	358	1616	0	M0338	099999999999999991999999991119999999999999191911991999999999999191999999991999919999991199999991919999999999999999999999999991911919999919199199999991999991919919999909999999999119990190999919991999919919199999911999919199999999999999919019919919999991919999991999919999190919991999911199999991919909991991999191999991991199109999990999999991999999999999919999999919199919999919119999191919919999999…
uc002cwt.2	uc001wek.2	0.95552	co	2	4	52	1921	0		999999999999999099999999909991999999999999999999999199999999999999999099999999999999999999999999999999999999999999999999999999999991999999919919999199999999999999999999019199999999999999999999999990999999999999999990999999900199999999999991990999999999999999999999999919999999999999999999999999990999999999999999999999199999999999990909999999999999999999999999999999999999999999999999999999999999999…
uc002dmf.2	uc002avr.2	0.958308	co	1	2	355	1631	0	M0293	909999999999999991999999991119999999999999191911991999999999999191999999991999919999991199999991919999999999999999999999999991911919999919199199999991999991919919999999999999999119991090999919991999919919199999911999919199999999999999919019919919999991919999991999919999190919999999911199999991919909991991999191999991991199109999990999999991999999999999919999999919199919999909119999191919919999999…
uc002ejv.1	uc002eju.1	0.957108	co	5	5	840	535	0		901900910911101000001199019190909091101911091111191900101111910101999910999119199091011191110190910110001191099010190001111101011919010191011019109001001009119991101111999109990111901911019910119001011100100910909091991100190919101019111199011091919909111900101009901119110999999019991191019009110190901010091109001011111109100900101909100909009100011100119119090911191911000011190111101001909111100…
uc002fiu.2	uc002avr.2	0.950555	co	1	2	311	1676	0	M0293	999999999999999991999999991119999999999999191911991999999999999191999999991999919999991999999991919999999999999999999999999991911919999919199199999999999991919919999999999999999119999990999919999999919919199999911999919199999999999999919919919999999991919999990999999999999919999999911199999991999919991991999191999991991199109999990999999999999999999999919999999919999919999919119999191919919999999…
uc002fjb.2	uc001vlc.1	0.956117	co	2	5	82	1724	0	M0351	999909991999909999999909999199999909909999999999999099991099999999999999999909099999099019999999999099009999999199999999099019999909999999999999999999999199999099999999999019991900099999999999099991199990999999999900999990999999999999999999999999909099999999999099919999999999909199999909099999990099999999990999099001999999999009909909999990999909999909199999099999199999999999990090999999099099999…
uc002ibp.2	uc002apx.2	0.956852	co	2	5	37	1922	0		999999999999999999999999999999991999999999999999999999999990999999999999999999999999999991999999919999999999999999999999999999999999999999999999999999909999991999999999999999999999199999999999999990999999199999999901999999999999991999999999999909999999999199999999999999999999999999999999999999999999999999999909999999999999999999999999999999999999909999999999999999999999999999099999999999999999999…
uc002ivh.1	uc002ivg.1	0.952861	co	1	1	1979	0	37		111111111111111111111111111111111111111111111111111111111111111111111111111111111111111811111111111111111111111111111111111111111111811111111111111111111111111111111111111111111111111111111111111111111111111111181111111111111111111111111111111111111111111111111111881111111111111111111181111111111111111111111111111111111111111111111118811181111111111811111111111111811111111111111111111111111111111…
uc002lml.2	uc001cis.2	0.954704	co	2	2	670	1256	0	M0209	999901199991999991999191991119991999199199191911991909099091999191919999191999919999991191919911919919991909919919999991091991911119999110199119990991019911111901191999919999999110999191199111191991111919199999911999919199999991191999911119919919999991919999991919911109199911999999911199999910119999991911990111199991991119119990191909919991991191999999911991999111199911119919119999191019919991199…
uc002mew.1	uc001crh.2	0.956626	co	5	5	93	1761	0	M0307	990999999999099990999999999999991999991099910999999909919999900909999999999999999999999999999999999199999999999999199099999999999999999999999999099919999909999999999999999999999909999999999909099099999909999909999999990999999999999999109099999999999999099999991999909010199999999999999999999919099999999999190199999999990019999999999919999990999999999909999999990999999999999999999999909999999999999…
uc002nyy.1	uc001hda.1	0.959604	co	2	2	630	1320	0	M0209	999991199991999991999191991119991999199199191911991999999901999191999999191999999999991091119911919919991999919919999991999991911119099119199119999991919911110991191999919999999119999991199111091991011919199999911999919199999091191999911119919919099991919999991919911199191911999999911199999911110999991919999111199991091119119099191999919991901191999999911991999119199911199910119999191919919991199…
uc002nyy.1	uc001hsk.2	0.952214	co	1	2	633	1320	1	M0209	999991199991999991999191991119991999199199191911991999999901999191999999191999999999991191119911919919991999919919999991999991911119099119199119999991919911110991191999919999999119999991199111191991011919199999911999919199999091191999911119919919099991919999991919911199190911999999911199999910110999991919999111199998091119119099191999919991901191999999911991999119199911199910119999191919919991199…
uc002nyy.1	uc001kds.2	0.952437	co	1	2	564	1413	0	M0209	999991199991999991999191991119991999199199191911991999999991999191999999191999999999991991019911919919999999919919999999999991911119199119199119999991919911119991191999919999999119999991199111991991901919999999901999919199999091191999911119919919999991919999991919991199199911999999911199999910119999991919999911199991091119119999199999919991901199999999911991999119199911199910119999990919919991999…
uc002nyy.1	uc002lml.2	0.956942	co	1	1	637	1364	15	M0209	999991199991999991999191991119991999199199191911991999999991999191999999191999999999991191919911919919991999919919999991999991911119999119199119999991919911111991191999919999999119999991199111191991811919199999911999919199999991191999911119919919999991919999991919911199199911999999911199999918119999991919999111199991991119119899191999919991991191999999911991999119199911199919119999191919919991199…
uc002ocm.2	uc001nfc.1	0.955183	co	1	1	1967	33	16	M0214	111111111111111111111111111111111111111111111111181111111111118111111111111111118111111111111111111111111111111111111111111111111111111111111111111111111111111111111111111111111111111111119111111111111111111111111111111111111111111111111111111111111111111111111111111111111111111111111111111111111111111111111111111111111111111111111111111811111111111111111111111111111811111111111111111111111111111…
uc002ohv.1	uc002ohu.1	0.950817	co	1	2	1066	688	0		111119910119111109101919019991119001901911019190119101111119111919191110919101101111119919191109190191119110091191111019109119199991111991911991101119191199999190919111199111111991100919911999909009909190900111199101191091101109919101199991091191911109191101909191199911911199011119999911110099991111119099011999911119119991900911919111090119119919111111199119110990911199991199991111910091191110911…
uc002pnp.2	uc002avr.2	0.953123	co	2	2	343	1625	0	M0338	099999999999999991999999991119999999999999191911991999999999999191999999991999919999991199999991919999999999999999999999999991911919999919199199999990999991919919999909999999999119999090999919991999919919199999911999919199999999999999919019919919999991919999990999909999199919990999901199999991919909991991999191999991991199109999990999999991999999999999919999999919199919999919119999191919919999999…
uc002sti.1	uc001yse.2	0.951989	co	2	2	1534	375	0	M0074	111111191911011191111119119991119011911911119191119101911119111999919911111111101191911119191119199111111111111111111111111119191101111101911991111110191110110911911111011111111191111119111191119191199191190101111101111111111111011111199191191191111191111111191191119911111111111111109911111911991111101191111019911119119911191911111111101019011919911119111119111111911099911191191111911111091111111…
uc002stj.1	uc001yse.2	0.958262	co	2	2	1543	349	0	M0074	111111191911011191111119119911119011011911119191119101911111111999919911111111101191911119191111199111111111111111111111111119191101111101911991111110191110110911911011011111111191111111111191119191199191190101111101111111111111011111199191191191111191111111191191119911111111111111109911111911991111101191111019911119119111191111011111101011011919911119111119111111911099911191190111911111091111111…
uc002stl.2	uc002sti.1	0.950833	co	1	1	1657	359	0	M0074	111111111911111119111111111991119111911911119199111111111919119991991111111111111111911919191119191119111111111111111111111119111111111111911911111111191119199111911111111111111191111119111919119191119191111111111111191111111111111111199191191191111199111111111191119111111111111111111111119119911111111191111919911119111911111911111111111119111919111119111111119191111199911191911111911111991119111…
uc002tzh.2	uc002nyy.1	0.951379	co	1	2	605	1358	0	M0209	999991199991999991999191991119991999199199191911991999999991999191999999091999999999991191919911919919991999919919999991999991911119999119199119999991919911111991191999919999999119999991199011191991011919199999901999919199999991191999911119919919099991919999991919911199199911999999911199999911110999991919999011199991991119109199191999919991991191999999911991999119199911199919119999091919919990199…
uc002vsf.1	uc002mew.1	0.956945	co	1	5	107	1637	0	M0347	999999991999099999999999991109999999990099990909990999999999990990909999990999999999099999909999999099999999999999199999909999991999999999999900911990999900999099099999999919999109999990099999990099199909999909919999990999999999090999109199999999999999009199999999909009199919999999991999999999999999991999990999099901999009099199999919990999999909999919991999990999999999009909999990999911909190990…
uc002wbq.2	uc002nyy.1	0.954081	co	1	2	610	1320	0	M0209	999991199991999991999191991119991999199199191911991999999901999191999999191999999999991091019911919919991999919919999991999991911119099119199119999991919911111991191999919999999119999991199111191991000919199999911999919199999091191999911119919919099991919999991919901199190911999999911199999910110999991919999111199991091119119199191999919991901191999999911991999119199911199900119999190919919991199…
uc002wnq.1	uc002dik.2	0.950741	co	1	2	698	1226	0	M0338	999991119999919991999191991119091999199119191911991990999911919191909999991199019999191101919911919919999999919919999990991991911119999119199119999991919911111011191099919199999119999119199111191991110919199919911909019199991911999909911919919919199091919199091919901199199911919999911191999911119999991911999111999991991119109919101099919991901919999991919911999111191911199910119199191919919991199…
uc002wta.2	uc002avr.2	0.952516	co	1	2	346	1635	0	M0338	099999999999999991999999991119999999999999191911991999999999999191999999991999919999991199999991919999999999999999999999999991911919999919199199999991999991919919999999999999999119999090999909991999919919199999911999919199999999999999919019919919999991919999991999909999199919990999911199999991919999991991999191999991991199199999990999999991999999999999919999999919199919999919119999191919919999999…
uc002wwp.1	uc001hkm.2	0.95469	co	1	1	2016	0	0	M0282	111111111111111111111111111111111111111111111111111111111111111111111111111111111111111111111111111111111111111111111111111111111111111111111111111111111111111111111111111111111111111111111111111111111111111111111111111111111111111111111111111111111111111111111111111111111111111111111111111111111111111111111111111111111111111111111111111111111111111111111111111111111111111111111111111111111111111…
uc002wwp.1	uc001lkf.2	0.955606	co	1	1	2008	3	5	M0282	111111111111111111111111111111111111111111111111111111111111111111111111111111111111111111111111111111111111111111111111111111111111111111811111111111111111111111111111111111111111111111111111111111111111111111111111111111111111111111111111111111111111111111111111111111111111111111111111111111111111111111111111111111111111111111111111111111111111111111111111111111111111111181181111111111111111111…
uc002xhi.2	uc002efl.2	0.950389	co	2	5	74	1701	20		999990999999909999999899999199990990999999999090999909990099199999099999990999809999999999999999010999999999199099999999989099911999099999190099999091999901091990999999999909099099909999099999999009999999999989999999990999990999099099199999999999999990989999099999999999999999999999019999999999099998999999999989990999999099990999981999991999990999099999999919999999999999099999909910009099999999999…
uc002xof.2	uc002mot.1	0.957674	co	5	5	438	527	0	M0209	999991000001009090090191001110091099199109191011091000990001000001009099191990009090901000919911000010090000910010900990000091001110990119190119099001010001110001101909009009090119009091109111091991000019009090901000000190000001191099011010019010090001910090901009901009009911990009011190009900119000091910900010000091000110119099190000910991001190009099010001099019109011190000119090090019909000090…
uc002zws.2	uc002sti.1	0.95132	co	1	1	1760	256	0	M0074	111111111911111111111119111991119111911111919199119111111119111111111111111111111111911919111119191111111111111111111111111119111111111111911911111111191111111111911111111111111191111119111191119111919191111111111111191111111111111111191191191191111111111111191111111111111111111111111119119119911111111191111119911119111911111911111111111119111919111119111111111111111191911111111111111111191111111…
uc002zws.2	uc002stj.1	0.957558	co	1	1	1794	222	0	M0074	111111111111111111111119111191119111111111919199119111111111111111111111111111111111911919111119191111111111111111111111111119111111111111911911111111191111111111911111111111111191111111111191111111919111111111111111191111111111111111191191191191111111111111191111111111111111111111111119119119911111111191111119911119111911111911111111111119111919111111111111111111111191111111111111111111191111111…
uc003bee.1	uc002wnq.1	0.95211	co	2	2	566	1403	0	M0293	999991999999999991999199991119991999990199191911991999999991999191999999991999919999091191999911919999999999919919199999999991911119999119199119999991911991911911199199919999999119999999199911191991119919199999911999919199991901999909911919919919199991919999991919911199199911999999911199999991119991991911999111999991991119119999191999919991991909999991919909999910199911199919119999191919919991999…
uc003bwl.1	uc002avr.2	0.957168	co	2	2	354	1612	0	M0295	019999999999999991999999991119999999999999191911991999999999999191999999991999919999991199999991919999999999999999999999999991911919999919199199999990999991919919999999999999999119999091999919991999919919199999911999919199999999999999919019919919999991919999991999909999199919990999911199999991919909991991999191999991991199109999990999999991999999999999919999999919199919999919119999191919919999999…
uc003cjw.2	uc002tzh.2	0.950701	co	1	1	660	1330	26	M0209	999991199991919991999191991119991999199199191911191999999991999191919999191999919999991191919911919919991999919919999991991991911119999119199119999991919911111991191999919999999119999191199111891991191919199999911999819199999991191999911119919919899991919999991919911199199911999999911199999919111999991919999111199991991119119199191199919991991191999999911991999119199911199919119999191919919991199…
uc003dtk.1	uc002fjb.2	0.951959	co	2	5	74	1756	5		999119999999909999099999999190999999909999999999999999990099999999910999999909099999099009999999999099099199999099999999099199999909999999999999999991999099999999999999919089991991099999999909999999999990991999999901099990119999991999999999990999919999999999999090999909999999909119999999099999999999999999990999099091999999999000909901999999999909999999999919099999999999999999990090999999999091999…
uc003dtk.1	uc002tsh.2	0.952367	co	1	5	59	1862	0		990909999999909999999199909999999999919999999990999999000999999991999999999999099999999999999999999999199999999099999999999999999999919999999199991999999999999999999990999009999999999919999909999999999999999999999909999999999999999999999999909999999999999999999919999999999999999999999999999999999999999999990999900999999999991099999999999999999999999999999990999999999999199999999991901999999999909…
uc003dvz.2	uc003chi.2	0.954455	co	3	5	79	1787	0		999999999999909999990999999990999999909099199990999999919099999991999999990999099909099999999999901099999999900999999999009199909999999099999090999999999990009909999999099999999909009999999999099999999999999999991999999990999999999999909999999999919999999199999999901999999999999999999099099999199999099919999999919099999999999990901909999999999991099909999999099991999999999909999999999990999999999…
uc003dvz.2	uc003czb.2	0.952265	co	3	5	60	1858	0		999999199999999991999999999999999999999999999991999999999099999999999999999999109909909999999999909999999999909999999999999999999099999999999099999991999909999999999999999999999909099999999999999999999999999999999999999999999999999999991999999999999999999999999909999999909999999999999999099999999999999919990909099099999099999091091909919999999999999999999999999999999999099909999999999999999999999…
uc003eos.1	uc001crh.2	0.950122	co	5	5	126	1650	0	M0307	990099909999190991999099999999999990990199991999099019999999990999999099999009090909999911999999099099999999009999099199990999999999999999909999999119999999999999999999099999999900199999990909919999999919999999099909999999999999999919999999999999999999090990091909999919909999990099999999091991199999999999091109909099999919990999999900999999999991199999999999991999999999990999199999909999999999999…
uc003eos.1	uc002fik.3	0.955269	co	1	5	98	1640	0	M0350	990099999999110999999099909990999999919999199999099099990019999999999999999999090999991909999999999999099999909099999199000099999999911199999919999199999099999099999999090009999900099999991909990999999919991999999099099990909999999999999999999999990999999990091999999999909999990090999900009991999999991999911999990999999990019999999990909999999901001999199999099999999999990909999999909999999099999…
uc003hds.1	uc003dtk.1	0.954839	co	3	3	31	1696	66		990099999099919990999899909990999999999999999999099999999099999901999999999800099099999999999999998099999199998999999999999999999999019999909901999988999999999999999990099089999991099999900909999999999999999909999900099999080999999999999999999990999999999999989090999909999999009099999990099999999999999999900999990999999999998019909098999999999999999999909919999999999090999999999999808999999999999…
uc003hfn.3	uc002stj.1	0.952778	co	1	1	1966	50	0	M0074	111111111111111111111111111111111111111111111111111111111119111111111111111111111111111119111111111111111111111111111111111119111111111111111111111111111111111111911111111111111111111119111191119111111111111111111111111111111111111111111111111111111111111111111111111111111111111111111111111111111111111111111111111119111111111111111111111119111111111111111111111111111111111111111111911111111111111…
uc003hrb.2	uc003hra.2	0.952163	co	1	1	1661	336	19	M0001	991111111111911191119111111111911991111111191111191191111111119111911911111111119119111111111111111119111111911111119911111111111111111111111111199111111111111111111199919119119111119111119111191991111111819911111111111111111111111811111111111111119191111991191111111111811911111199111191199911181111111911191111111111111111119111111119919911181119111111111111111111191911111111111111111181111111111…
uc003ipx.2	uc002tzh.2	0.956779	co	1	2	698	1146	0	M0209	999991199991919991909191991119901999199199191911191999999991999191999999991099919999991191919911019919991990919919910991990991011110999119109119990991910911111911191999919999990119909191199111191991191919199999911099019199199991191999911119919019199191919999091919911109199911901099911109999911111999901911099111199991991119199199191109919991991191999999911991999119199911199919119999191919919901109…
uc003jok.2	uc002avr.2	0.953326	co	1	2	364	1630	0	M0338	019999999999999991999999991119999999999999191911991999999999999191999999991999919999991199999991919999999999999999999999999991911919999919199199999991999991919919999999999999999119999191999919991999919919199999911999919199999999999999919919919919999991919999990999919999199919990999911199999991919999991991999191999991991199109999990999999991999999999999919999999919199919999919119999191919919999999…
uc003kcc.2	uc003ajd.2	0.95122	co	3	4	40	1943	0		999999991999919999999999999990999999999999999199999999999999999999999999999999999999999999999999999999999999999099999999999199999999999999999999999999999999999999999999999999999999999999999999999999999999999999999999999999999999999999999991990999999999999999999199999999999999990999999999999999999999999999999999999999999999999999990999999999999999999999999999999999999999990999999990999999999999999…
uc003lei.2	uc002stj.1	0.959904	co	1	1	1384	632	0	M0074	111119191911911199191119919911119111911911119199919111911911119919199111119111119191991919191119191119111111199111111111111119119191911111911111191119191119199191119119111111911991111119199191199199199191199111199191191191111111919911191991191119111199191191191111119111191111191111999119919919911111199191111919119119119991991111199111111119111999911119191119119111991199191111991119191911111119911…
uc003lpw.1	uc002fik.3	0.950104	co	2	5	38	1891	0		990999999999999999999999999990999909999999099999999999999999999999999999991999990999999999999999999999991999999999990999999999919999999999999999999999990099999099999999099099999909099999990999999999999919999999990999099999999999999999999999999999999999999999999999999999999999990990999909999999991999991999999999999999999990999999999999999999999999999999091999999999999099999999999999999999099999999…
uc003lqr.2	uc003alx.2	0.958442	co	1	5	34	921	426		990009989909009090089899089900999999900909899009090880890098999088990890999089009888089808989988800090099098991099809999009998980890099099899800898900099089098009880199900009908900899909909198019898089909899000989908090890890098899889899999999090989999090909889089988899909099000090098908099988990899999889090099880009899989998000888081908900909909090090999898099999199989890800908090909999909008900…
uc003meh.2	uc002avr.2	0.950669	co	2	2	359	1607	0	M0346	909999999999999991999999991119999999999999191911991999999999999191999999991999919999991199999991919999999999999999999999999991911919999919199199999991999991919919999909999999999119990090999909991999919919199999911999919199999999999999919919919919999991919999991999999999191919990999911199999991919919991991999191999991991199109999990999999990999999999999919999999919199919999919119999191919919999999…
uc003meh.2	uc002dmf.2	0.950997	co	2	2	649	1180	0	M0346	909991199999909091999191091119991999199199191911991999900901999191909999091099919999991191910911919919999999919919999991991991911110999110199119999991919911011911199999919999999119900090199111191991110919199999011999919199999091991999911919919919190991919999991919991199190111999999911190099991110909901911999111199901991119119199101019919901991191999999911991909111190911119909119999101919919991199…
uc003nnf.2	uc002nyy.1	0.959295	co	1	1	637	1364	15	M0209	999991199991999991999191991119991999199199191911991999999991999191999999191999999999991891919911919919991999919919999991999991911119999119199119999991919911111991191999919999999119999991199111191991811919199999911999919199999991191999911119919919899991919999991919911199199911999999911199999911119999991919999111199991991119119199191999919991991191999999911991999119199911199919119999191919919991199…
uc003nnf.2	uc002tzh.2	0.958086	co	2	2	564	1346	0	M0209	999991199991999991999191991119991999199199191911991999999991999191909999091999909999991091919911919919991999919919999991999991911119999119199119999991919911110901191999919999999119999091199111091991001919199999901999919199999991191999911119919919099991919999991919901099199911999999911199999910119999991911999011199991991119109099190999919991991191999999911991999019199911199919119999091919909990199…
uc003nnf.2	uc002xof.2	0.951606	co	1	1	659	1341	16	M0209	999991199991999991999191991119991999199199191911991999999991999191919999191999989999991891919911919919991999919919999991999991911119999119199119999991919911111911191999919999999119999891199111191991811919199999911999919199999991191999911119919919899991919999991919911199199911999999911199999911119999991911999111199991991119119199191999919991991191999999911991999119199911199919119999191919919991199…
uc003oct.1	uc003ocs.1	0.953999	co	1	2	1873	39	0	M0062	191111111111111111111119101111111119111111111111111111011011111111000111011111111111111111101011111910111111111111111111111191111111111111111110111111111111111111111100111111011111111111111011111111111191111111111111111111111111111101119111111111111111111110111111111111110011111111111111111011111111111111101111111011111111101111111111011111111911111111111111111111111091110011110111101119111111011…
uc003oef.3	uc001lkf.2	0.953247	co	1	1	1935	76	5	M0282	111111111111111119111111911111111111111111111181111111111111111111911111111111111191111111111111111111111191111111111911111111111111111111911111111111191111111111111191111111111111111111111111111111111111111111111111111911111111191111111111111111111111191111111111119111111111111111111111111111111111111111111111111111111111111111111111111111111911111111111111111111111111111181181111191111111111111…
uc003oqn.2	uc003oql.2	0.95975	co	1	2	1931	18	2		101111111111111111111111111111110111111111110111810111111811111110011111011111111111111111101111111090111111111111111119111111111111111111111111111111111111111111111101111111111111119111011011011111101111111111111111111111111111111111111111111111111111111111111111111111111110111111101111111111101111111111111111111111111111101111111111111111111111111111111111111111111111111111111111111111111111911…
uc003qnx.1	uc003qnu.1	0.956716	co	1	2	495	1400	0	M0040	999999991999990019911999099999919199991999919999909019009909911999099911909199999991919999199999991991999111191991190119999999999990901991999999110109991999999999919919999999091999911919909999919119999999911199199990999919999919919191199999191999919919199119119999999910911999999919999999911099999991919199199999919999109999990999999990991999999999199919999119911999911999999999999919919199991999999…
uc003qxq.2	uc002fjb.2	0.954796	co	5	5	49	1842	0		999999990999109999999999999999999999999999099999999999999099999099999999999999199999999099999999999099999999999999999999999919999919999999999999999990999999999999999999909099990900999999999909999991999990990999909909999990999999991999999999990999999999991999999999919909999999909999999919199999099999999999999909999090999999999090999999999990999909919999999999999999099999999999999099999999999990999…
uc003tkp.2	uc002pnp.2	0.954237	co	1	2	455	1526	0	M0338	999991199999999991999190991119991999199199191911991999999991999991999999991999919999991190999911919999999999919919999999999991911119999119199119999999999911919919199999999999999119999999199011991991119919999999911999919199999991999999911919919919999991919999990999991199999911999999911199999991109999991911999111099991991119199999099999919999991999999999919999999919199911999909119999191919919991999…
uc003tkp.2	uc002rcm.2	0.955248	co	2	2	463	1524	0	M0338	909990199999999991999191991119991999199199191911991999999991999991999999991999919999991190999911919999999999919919999999999991911119999119199119999999999911919919199999999999999119999999199111991991119919999999911999919199999991999999911919919919999991919999991999991199999911999999911199999991109999991911999111199991991119199999199999919999991999999999919999999919199911999919119999191919919991999…
uc003tkp.2	uc002wnq.1	0.952901	co	1	2	460	1529	0	M0293	999990199999999991999191991119991999199199191911991999999991999991999999991999919999991190999911919999999999919919999999999991911119999119199119999999999911919919199999999999999119999999199011991991119919999999911999919199999991999999911919919919999991919999991999991199999911999999911199999991109999991911999111199991991119199999099999919999991999999999919999999919199911999919119999191919919991999…
uc003ung.1	uc002iqm.2	0.958188	co	1	1	2014	0	2	M0151	111111111111111111111111111111111111111111111111111111111111111111111111111111111111111111111111111111111111111111111111111111111111111111811111111111111111111111111111111111111111111111111111111111111111111111111111111111111111111111111111111111111111111111111111111111111111111111181111111111111111111111111111111111111111111111111111111111111111111111111111111111111111111111111111111111111111111…
uc003wgo.1	uc002vsf.1	0.950819	co	5	5	66	1821	0		999999990999999199999990999999999999990999991909990199999991999999909999990999919999099999999999999999999999909999999999999999090999999919999909919990999901909999199999999999999999999990919999999999199999999999900999919999999999999999910999909999999999900999999999999999999999999999999999999999999999990909999999999999999999999199999999999999999991999999999999991999191999999999999999999999919999999…
uc003wgo.1	uc003eos.1	0.955001	co	2	4	87	1806	0	M0353	999999990999999999999999999999999099990999991999990019999991099999999999999999919999999999999909999999999999009999999999999991990999999199999919999991999999909999099999999990999999999999999009999999999999999999999999999199909999999999999999919999999999910999991999990999999999999999919999999999999999990909099190999999999999909999199991999099999991999999999999991999999999999999999999909999999999999…
uc003wlt.2	uc002wnq.1	0.953882	co	1	2	557	1427	0	M0293	999991199999999991999199991119991999999199191911991999999991999191999999999999919999991191919911919999999999919919999991999991911119999119199199999999999911910911199099919199999119999991199111191991919909199999911909919109999991990999911919919919199991919999991919911199199911909999911199999991119999991911999111999991991119119999191999919991991999999999919999999119199911199919119999191919919991199…
uc003wlu.1	uc002dmf.2	0.951806	co	1	2	593	1347	0	M0293	909991199990999991999191991119991999199199191911991999909991999191909999991999919999991191919911919909999999919919999991991991911119999119199119999991919911010910190999919999999119999190199111191991110919199999911999919199999991091999911919919919199991919999991919911199199911999999911190099991119999991911999111999991991119119099191990919991991191999999919991999010199911119909119999191919919991199…
uc003xee.2	uc002avr.2	0.959058	co	2	2	344	1609	0	M0338	099999999999999991999999991119999999999999191911991999999999999191999999991999919999991199999991919999999999999999999999999991911919999919199199999990999991919919999909999999999119990090999919991999919909199999911999919199999999999999919019919919999991919999991999909999190919991999911199999991919909991991999191999991991199109999990999999991999999999999919999999919199919999919119999191919919999999…
uc003xhk.2	uc003dtk.1	0.959991	co	5	5	47	1863	0		990919999999999999999999099990999999999999999999999999099099999999999999999999099009999999999999999099999999999099999999999999999999919999999999999990999999999999199990999999990999999999999999999999999999999909999999099999999999991999999999999999999999999999999999999999999919999199999999999999999999999999909999099091999999909999999990999999999999999999999990999999999999990999999099999999999991999…
uc003yfs.2	uc001zyq.3	0.954574	co	3	5	61	1788	0		990999999999990999999199999999999999999999199999999909999900999999999999909909999999919999999999990099999199990099999999909999999990990999999999990999990909999999999999909909999999199909999999999999999999199909999919999999099999991090999999199999999999999999991199999999999999999099999999099999999990909199999999009099999999990919999999999099999999999999999999999999909999999999999999999999999999999…
uc003yid.2	uc003yic.2	0.950413	co	2	2	1896	23	27		111111111111111111111111111111111811111110111111111111110111111111111011111111119091111111111111011111111111111111111111111111111111111111119111110111111111111111111111111111111111111111111111111111111101111110111110111111111111111111111111111111111011111111181111111111111111111111111101111111111911111111111111111111111110118111111111911111111111111111111111111111111111111811111111111111111111111…
uc003ypz.2	uc003ypx.2	0.958489	co	1	1	1339	675	2	M0042	111119911119111119119919119991119111911911919199119111111119111119991111919191191111119919191199191191119111111191111119119119199991111991911911111119191119199119911111199111111991111911911919919119999191191111199111111911111919919111199991191191911199191111119191199911911199111111999111111919991111119199111999111119119991991911919111191119119919111111199119111911911191991191991111911991191119911…
uc003zic.1	uc003uwc.2	0.95	co	2	4	31	1961	0		999999999999999999999999099919999999999199999909999999999999999999909999999999999999999999999999999999999999999999999999999999999999999999999999999999999999999999999999999999999999999991999909999999999999909999999999999999999999099999999999999999999999999999999999999999999999999919999999999999999999999999999999199999999999999999999999999999999999999999999999999999999991999999999999999999999999999…
uc004bbm.2	uc004bbl.1	0.953089	co	1	1	2001	8	7		111111111111111111111111111111111111111111111111111111111111111111111111111111111111111111111111111111111111111111111111111111111111111111111111111111111111111111111111111111111111111111111111111111111111111111111111111111111111111111111111111111111811111111111111111111111111111111111111111111111111111111111111111111111111111111111111111111111111111111111111111111111111111111111111111111111111111…
uc004bkk.3	uc003wgo.1	0.950555	co	5	5	61	1846	0		999999990999999109999999999999999999990999991909999119919999999999999999999999999999099999999999999999999999009999999999999999999999999119999999009999999909999999199999999999999999999991999909999999999999999999999999999999909999999999999999909999999999909999999999999999999999999999919099999999999990990909999190999999999999909199999999999099999999999999999999999099199999999999999999919999919999999…
uc004bsb.2	uc002apx.2	0.955629	co	1	4	62	1837	4		999999919999999999999999999990998999999999999999999999999999199099999999999999099999999991999999999999999990999999099999199999999999909999999999919999019999991999909999999091999999199999999999999091099999099999999909999999999999999999999999999909999999909099999999999999999999919999999999099999990999999999190909990999999999999999999919990999999999999999999999999999999999999999199999999999999999999…
uc004clm.2	uc004clk.2	0.957604	co	1	1	732	1280	4		999191999999191911999199991119991999999199191911991999999911999191919999991999919991191191919911919999999999919919919999991991911119999119199119999999919991911919199919999999999119999911119111191911119919199919911999919191199991991991111919919919999991919999191919991199199911919999911119919991119999911911919111999191991119119119199999919991991991999199919191199111199911199919119999191919919991999…
uc004cln.2	uc004clk.2	0.958706	co	1	1	654	1358	4		999191999999199991999191991119991999199199191911991999999911999191919999991999919991191191919911919999999999919919919999999991911119999119199119999999919991911919199999999999999119999119119111991991119919199999911999919191199991199991911919919919999991919991991919991199999911999999911199999991119999911911919111999191991119119919199999919991991991999199919199199111199911199919119999191919919991999…
uc004czq.1	uc002avr.2	0.958216	co	1	2	347	1617	0	M0338	009999999999999991999999991119999999999999191911991999999999999191999999991999919999991199999991919999999999999999999999999991919919999919199199999991999991919919999999999999999119990191999919991999919919199999911999919199999999999999919119919919999991919999991999909999099919990999911199999991919909991991999190999991991199109999999999999991999999999999919999999919199919999919119999191919909999999…
uc004dtx.2	uc004dtt.2	0.95044	co	1	2	1631	216	0		191101101101119111911191101110111111911119111111191110019111111111911111011111119111111111910111911111191111111111111111111191111111111111101111111111011011111011111991111100191111011191110111111111111110111111111010111111000011111111111119111011110111111111111111911119119011011111111111091911111191911111191111111901001110101111111191911991011101111910111111111111111911111911111101111110911111111…
uc004dyg.2	uc002huq.2	0.954191	co	1	2	1934	3	0	M0282	111111111111111110111011111111111111111111111101111111111111111111111111111111111111111111111111111111111111111111111111111111110111111111011111111111111111111111111111110111111111111111111111101111111111111111111111111011111111111111111111111111111111101111111111111111111110111111100111111111111111111111111111111111111111111111111111111111111011111111111111111111111111111101101111011111111111111…
uc004dzg.3	uc002pul.2	0.954258	co	3	3	310	1325	0	M0209	999901099990990990099191991119990999009109191910990999990991999091999999190999999999091990919911999909990999919919999990099901901109999019199119999991019901019001090999909999999119999990199111990990990919099009991099909199999991191999901009909919999991919999991009901099009910999999911199099909109999991919999910099090909019109900109999919990991199909990910991099109099911199909119999090909909099099…
uc004euu.2	uc001dzx.2	0.952519	co	3	3	1694	58	0	M0214	001111011011111111111111111111111011111010111111191111111111110111911119011111100111111111111101111119111011111101111111111111111110111111111111101110111110101101111111111110111111110111111111111001111111191111111101111001111111010111111119110111111011101101911111111011110111011111111111110911010101111111001001111110110011111111011111110010111111111111110111111111111011111001011111111111011111111…
uc009wnu.1	uc001faw.2	0.956152	co	4	4	140	1540	0		000099999099990199999919909999199991999991999990919099090999099999099099909901991099999909990099099099919999999999909999999999099999999990900909999919999999999909999090099990909999099999910999999999999099999990999991099999919099999910999990999990999199999991999991190900999199091999999019999999999099009999900999999999099909099999099009099099109999999999109999999990999190999090999999990999099909999…
uc009wsa.2	uc009wdg.2	0.950513	co	2	5	32	1956	0		999999999999999999999999199999999999999999999999999999999999999999099999099999991999999999999999099911999999999999999999999999999999999999999999999999999999999999999909999999999999999999999999999999999999999999999999999999999999999999999999999999999999999999999999999999991999999999999999919999999909099999999999999999999999999999999999999199099999999999999999999999999999999099999999999999999999999…
uc009yaj.1	uc002nyy.1	0.958693	co	1	2	613	1338	0	M0209	999991199991999991999191991119990999199199191911991999999901999191999999191999999999991191909911919919991999919919999991999991901119999119199119999991919911110991191999919999999119999991199111191991001919199999911999919199999091191999911119919919099991919999991919911199190911999999911199999910100999991919999011199991991119119099191999919991901191999999911991999119199911199919119999190919919991199…
uc009yaj.1	uc004dzg.3	0.951422	co	1	2	541	1278	0	M0209	909901199991999990099191991119990999109109191911991999990991999091999999191999999999091991909911909919991999919919999990090901911119999119199119999991919911110001191999919999999119990991199111991991990919199099901999919199999991191999911119910919999991919909991909901199199911999999911199999019119999991910999910199990990119119900191999919991991100909990911991999119199911199919119999190919919099199…
uc009ynk.2	uc001egu.3	0.952552	co	2	2	1715	35	0	M0194	111111111111010110111119110101111011111111011110010111111111110110101111111101110111111111111111111111111111111111111111111110111111111101011011111111111110111111011111111110111101111110101110111111110101111111100101101011111111111111101111111111911111101111111111111111111111111111100011111119111111110101111011111111111101001011111111111111119019111111191110111111111000109111111111010111111111111…
uc009ynk.2	uc001psq.3	0.95825	co	2	2	1776	27	0	M0194	111111111111110111111110110101111111111111111111011111111011110110111111111101111111111111111111101111111111111111111111111110110111111101011011111111111119111111011111111111111111111110111110111111110101111111100101101011111111111111101111111111911101101111111101111111111111111111100011111119111111111101111011111110111111101010111111101111110119111111191110111111111100111111111111010111101111111…
uc009yrp.2	uc002lml.2	0.956946	co	1	2	685	1231	0	M0209	999901199991999991999191991119991999199199191911991909199091999191919999191999919999991191919911919919991909919919999991091991911119999110199119990991019911111911191999919999990111999191199111191991101919199999911999919109999991191099911119919919999991919999991919911109199911999999911199999910119999991911990111199991991119119190191909919991991191999999911991999111199911119919119999191019919991199…
uc009yrp.2	uc003cjy.2	0.955585	co	2	3	595	1221	0	M0209	999901199991999991909191991100901999199199191011991999909091099191919999191919099009991191919011999919991999919019999991999991911119999119199119099991919911119911101999999999090119999991199111191991911919199999911999919199999991191090911119919919999991919999991919991099199911909999911199909911119999901919999111109901999119119990191999910991991191999999911991999111199911190919110999191919900999109…
uc009zap.1	uc004auq.1	-0.955061	co	3	4	30	1946	0		909999999999999999999999999999999999999999999999999999999999999999999999999999999999999999999999999999919999999999999999999999999999999999999999999999999999990999999999999999999999999999999919999999999999999999999999999999990999999999999909999999999999999999999919999999999999999999999999999999999999999999999999999999999999999999999999999999999999999999999999999999999999999999999999999999999999999…
uc010ahe.1	uc001vvl.3	0.952396	co	1	2	1753	166	1	M0073	111111191011111111111111111111111111991111111911111111111111111111911111119111111111111111111111110111011111910111111111111111111111119111191111111110011101111111111111110191111111111119901110119111111119111111111911911111110111111911111119111119111111110111101911111111111111111119911111011111919119119111111101111011111111119111111111119111111111111111111111911111111111111111111111111111911111110…
uc010bud.2	uc002cyk.3	0.956286	co	2	3	508	331	0		000900091990909010011090190000010199091009010000090010910910011000909011010109009991010000109900001001090111101901190110900090000001000001099099110190001000100000010019000000191000011010099000010110000909011099100900909010900010010100100000101009009910109119110909900011011900000900000099011100000091910100000000010000010000001000000090001990900100190909000110001000011900010909000010010109901090009…
uc010ceo.2	uc003czb.2	0.956956	co	5	5	75	1794	0		999990999999999990999999999999999999999999999991099999999099999999909099999919009999999999999999919999999999999999999999990999999099999999999099999991999909999999999990999999991909999999999999999999999999999999909909990999999999099909999999999999999999999999999999999999999999909999999999099999999999999999910119099999999990999090999909999999999999999999999999999999999999999901999999999999999990999…
uc010ceo.2	uc003dto.2	0.955449	co	2	5	64	1862	0		999990999919999999999099199990999999999999999990099999999099999999999999999919009999999999999999999999999999999909199999990999999999999999999099999991999999999999999999999999990999999999999909999999199999999999999909999999999999999999999999999999999999999999999999999919999999999909999999099999999991099999999199009999999999999990999999999999999099999999999999999999999999999990999999999999999099999…
uc010cvq.2	uc003czb.2	0.954475	co	5	5	44	1881	0		999999999999999999999999999999999999999999999999999999999919999999999999999999909909999919999999999999999999999999999999999999999999999999999999999099999999999999999990999199999999099999999999999999999999999999999990990999999999999909999990999999999999999999999999999999199999999999999919099999999999999999990919999999999990999999999909999999999999999999099999999199999999991999999999999999999909999…
uc010ecb.2	uc004dfg.2	0.953221	co	3	4	35	1935	0		999999999999999999999999999999999999999909999999999119999999999999999999999199999999999999999999999999999999999999999999909099919999999999999999999999999999999999999999999999999999999199999999999999999999119999999991999999999999999991999999999999999999999999099999999999999999999999999999999999999999999999999999999999999999999999999990999999999999999999999999999999999999999999999999999999999999999…
uc010ehx.2	uc002ori.1	0.952545	co	1	1	199	1816	1		199199999999991199999999999999999999999911999999919991199999119999999199999999991999999999999999999999919999999999991999999999119999999999919999999919999199999999999991999991911999899999919999999999999999999991999999999999999999999999999991999999999999999999999999999999999199999999999919999999999999999999919999999999999991999999999111999199199999999999999999999991999999999199999999999999199999999…
uc010fbh.1	uc003ile.1	0.95444	co	3	4	36	1946	0	M0313	999999999999999999999999999999999999999999999999999991999099999991999999990999919999999999999999990999999999999999999999999999999999999999990999999999999999999999999999999999999999999999999919999999999999990991999999999999999999999999919999999999999999999999999999999999999999999999999999999999999999999999999999999999999991999999999999999999999999099999199999999999999999999999999999999999999999999…
uc010fbh.1	uc010ecb.2	0.953153	co	5	5	36	1941	0	M0313	999999999999999999999099999999999999999999999999999990999099999991999999991909999999999999999999991999999999999999999999999999999999999999999999999990999999999999999999999999999999099999999909999999999999910990999999999999999999999999999999999999919999999999999999999999999999999999999999999991999999999999999999999999999999999999999999999999999999199999099999999999999999999999999999999999999999999…
uc010gll.1	uc003pql.2	0.959618	co	4	5	52	1836	7	M0173	999999999999999999999999999999999999999999999999999099999999999999999999999999999999909999999999999999999999999999190999999099999999919999909999999999999999999999999999999999090999999909999999999999199999999999999909999999999999999990999999999999999999999199999999999999909099999099999999999999999999999999999999990099999990990990999990999999999999999999999999999999990999999999999999999999999999999…
uc010gqe.1	uc002zhz.1	0.951238	co	1	1	2015	0	1	M0151	111111111111111111111111111111111111111111111111111111111111111111111111111111111111111111111111111111111111111111111111111111111111111111111111111111111111111111111111111111111111111111111111111111111111111111111111111111111111111111111111111111111111111111111111111111111111111111111111111111111111111111111111111111111111111111111111111111111111111111111111111111111111111111111111111111111111111…
uc010gqe.1	uc002zia.1	0.955747	co	2	2	1927	15	0	M0151	011111111111111110111111111111111111111111111101101111111110111111011111111111111111111111101111111101111111111111111111111110111111111111011111111111111110111111111111110111111111111111111111111101111111111111111111111111111111111111111111111111111111111111101111111111119111111110191011111011111111111111111111111111111111111111111111111111101111111111101111111111111110111111111111111111111111011…
uc010guq.2	uc003czb.2	0.950608	co	3	4	48	1882	0		999999999999999999999999999099999999999999999990099999999999999999999999999999099999999999999999999999999999999999999999999999990999999999999099999999999909999999199999999919999909999199099999999999999999999999999909999999999999999999990990999999999999999999999909999999999999919999999919999909999999999909909999999999999999999999999909919999099999999999099999999999999999091999999999999999999999999…
uc010htq.1	uc010gll.1	0.959126	co	3	3	44	1913	0		999091999999999999999999999999999999999999999999099999999999999999919999999999999999999999999999999999999999099999999999999999999999999999909199999999999999999991999999999999999999999999999999909999199999999999999901990999999999999999199999999999999999999999999999999999999999999999999999199999999999999999999999999999999999999990999999999999999999999999999999999999999999999999999999999999999999999…
uc010htx.1	uc003wgo.1	0.952233	co	4	5	75	1794	0		999999990999999909999990999999991199999999999909990199919991999999909999991999909999099999999919999999991999019909999999999990099999999199999999909991999999909909199999999999999999999990919009999999199999999999990999999199909999999999919999999999199999999999990999991999999999999999999099999999999999999009199190999999999999999099999999999099999999999999999999991099991999999999999999999999909999999…
uc010hxh.1	uc003pak.1	0.95984	co	4	5	30	1915	0		999999999999990099999909199999099999999999999999999999999999999999999999999999999999999999999999999999999999999999999999999999999999999999999999999999909999999999999999999999999999999990999909999999999999999999999999990999999990999909999999999990999999999999999999999999999999999999999999999990999999009999999999999199999999999999999999999999999999999999999999999990999999999999999999999999999909999…
uc010kei.1	uc001czg.2	0.951821	co	2	3	35	1951	0		999999999999990999999999909999999999999999999999999999999099999999999999999999999999999999999999999999999999999999999999999999999999999999999999999991999999999999999990999999999999999999999999999999999199999990999999999999999999999999999999999991999999999999999999999999999999991999999999999999999999999999999999999999999999999999999991999999999999999999999999999999999999999999999999999999999999999…
uc010kei.1	uc001jcr.2	0.952836	co	5	5	30	1929	0		999991999999990999999999999999999999999999999999999999999099999999999999999909999999999999999999999999999999999999999999999999999999999999999999999991999999999999999999199999999999990999999999919999999999999999999999919199999990999999999999999991999999999999999999999999999999991999999999999999999099999999919999999999999999999999999999999999999999999999999999999999999999999999909999999999999999999…
uc010kiz.2	uc010kiv.2	0.952486	co	1	2	1810	135	0	M0051	191111111911111111110190111111111101111119111911191111111111111111111111911111111111111111990111111191111111111111111111111110111111111111111111111111111111111111111191111111111111111111111911111111111111111911111111111111911111111111111110111111119111111111111119111111119111111111111111111991111111111111111111111191111111101111111111111111911111111111991111101111111111111011111191111111111111111…
uc010lqk.1	uc001ikk.2	0.951613	co	1	5	32	1962	0		999999999999909999999999999999999999999999199999999999999999999999999999999999999999991999999999999999999999999999999999999999999999999999099999999999999999999909999999999999999999999999999999999999999999999999999999909199999999999999999999999999999999909999999999999999999999999999991999999999999999991999999999999999999999999999999999999999999999999999999999999999999999999999199999999999999999999…
uc010mzo.1	uc001owq.3	0.950219	co	1	5	65	1847	0		999999999999909999999090999999999999999999999999999999999999999999999099999999999999999999999909999999999999999999999919999999999999999999199999999909999999999999999999999999999199199999999999999999999999999999999999999999999999999999991999999999999999999999990999999999999999191999999999999999099999999999999999909099999999999099999999999999999909999999999999999999999999990999919990999999999999999…
uc010mzo.1	uc003wgo.1	0.958913	co	4	5	59	1849	0	M0353	999999990999999099999990999999991199990999999909999199999991099999909999991999909999999999999919999999999999019919999999999999990999999009999999999991999911999909199999999990999999999991919999999999199999999999990999999999999999999999910999999999099999909999990999991999999999999999999099999999999999999909199099999999999999999099099999999999999991999999999999999999999999999999999999909999999999999…
uc010nmm.2	uc010beh.1	0.954171	co	3	4	30	1942	0		999990999999999999999999999999999999999999999999999919999999999999999999990999919999999990999099999999999999999999999999999999999999991991999999999099999999999999999999999999999999999999999999909099999999999999999999199999999999999999999999999999999999999999991999999999999999999999999999999999990999999999199999999999999999999999999999999999999999999999999999999999999999999999999999999999999999999…
uc010num.2	uc001wzh.2	0.954885	co	3	5	72	1865	0		999999999999999999999999999999999999999999999991999990999999999999999999999919999999099099999999909999999999991999999999999999999999999999999999999999999999999999999999999909999990999990999909999999999999999999909999999991999999199999999099999999919999999999999999999099999999999999991999999999999999990909999199999999999999999099199999999999999999999999999999999999999999999991999999999999999999999…
uc010num.2	uc003szx.2	0.958004	co	4	4	76	1861	3		999109999999990999909999999999999999999999019991999099999199910999099999999999999999919999999999999999999999999999999999999999999999999099999999999999999999999999999999999919999191999999999999909999999999999999999999999999999999999999199999999999999099919999999999999990999999999999999999999999999999990999999999991999999999999999999999999999999909999999999999999999999999999999999199999999990999999…
uc010ofp.1	uc002tcx.2	0.955645	co	1	4	31	1908	0		999999999999999999999999999999999999999999999999999999099999999999999999999999999999999999999999999999999199999999990999999999999999999999999999999099999999999999999999999999999990999999999999999999999099999999999999999999999099999999999999999999999099999999999999099919090999991999999999999999999099999999999999909999999990999999999911999999999999999999999999999999999999999999999099999999999999999…
uc010onx.1	uc001cwf.2	0.950414	co	3	3	171	1557	0	M0063	999999901999999909919999199999909199990999909999999919909909901919999991909099990990909999999999991999999090190999099109999999999990900990999999019109999999999999999999999999990999900909999999919109999990911099999999999909999909919199099999190999999919999919119999999909909999999909999999991199999990909199099999910999909999991999999900991999999999199000999909991999990999999999999909919199990999999…
uc010ony.1	uc001cwf.2	0.953212	co	1	1	385	1630	1	M0063	999999911999999919919999199999999199991999919999999919919919191919999991999199999999919999999999991999999191199999199119999999999991918991999999119199199999999999999999999999991999919999999999919199999991911199999999999919999919919199999999191999999919999919119999999919911999999999999999911199999991919199199999919999999999991999999911991999999999199991999919991999991999999999999999919199991999999…
uc010qfn.1	uc001kei.3	0.955623	co	3	3	1440	6	0		190101101100001111010111111110111111001101111011011110110011111011110101011111011101111011100011111001010101111011111111001001111101011111111110111111011011011011110101101001111111110010111110011110110110011101101001100010110111111111111011111011110111110111111010101111010011101011111111001101101001111110110111110001100111111100100111111100111101100010101111011101011111110111110010111100111011000…
uc010qjw.1	uc002xyi.2	0.959511	co	3	5	30	1952	0		999999999999999999999999999999991999999999999991999999999999999999999999999999109999999999999991999999999999999991999999999999999999999999999999999919990099999999999999999999999999999999999999999999999099999999999999999999999999099999999999999991999999999999999999999999999999919999999999999999999999999999990999999999999999999999999999999999999999999999999999999999999999999999999999999999999999999…
uc010qxp.1	uc010qae.1	0.956048	co	3	3	31	1961	0		991919919999909999999999999099999999999999999199999999999999999999999999999999999999999999999999999999999999999999999999099999909999999999999999999991999999999999999999999919999999999999999999999999999999999999999999991099999999999199999999999999999999999999999999999999999999999999999999999999999999999999999999999999999999999999999999999999999999999999909999999999999999999999999999919999999999999…
uc010rlg.1	uc002tsh.2	0.957517	co	1	5	65	1788	0		990909919999909999999199919999999999919999099900999099010999999991999099999999001999999991999999999999999999999099999999999999999999909999999099099999099999999109999999999099999999999999999909999999999909999999999909919999999999999999999999909119999999999999999919999999999999999999999999999999199999090999990099900909999999999099999999999999999999990999999990999999999999099999999990901999999999999…
uc010rwp.1	uc001pmf.1	0.957971	co	1	1	1895	119	2		111911111111111111111111111111111191111119111111111111111111111111911111111111119111111111111111911111111111111111199111111111111111111111111111111111111111111111111111111111111119111111111111111111111111111119111111111111911111111191111119111111111111111119111111111111111111111111111191111111111191111111191111111111111111111111111191111111911111111111111111111111111911111111111111111111111111111…
uc010rxt.1	uc010rxo.1	0.950044	co	2	2	1029	919	9		191119910119191199111919109991119911911911919199119111181119119919191119919111191111119919191199190190119119991191111919119119199991111991911991191819191199999199919111199111111991109919911999999999999191999110199111199991911119999911199991191191919199191191999191199911919099111119999910119999991111119999111999991119119991999911919111999119119919119111199119119999911199998199991011909991191119911…
uc010tyt.1	uc002sti.1	0.956072	co	1	1	1933	83	0	M0074	111111111911111111111111111991111111911111111111111111111119111111111111111111111111911119111119111111111111111111111111111111111111111111111111111111111111111111111111111111111191111119111111119111111191111111111111111111111111111111111111111111111111111111111111111111111111111111111111111111111111111191111111911119111911111911111111111119111119111119111111111111111191911111111111111111111111111…
uc010tyt.1	uc002zws.2	0.955783	co	1	1	1794	222	0	M0074	111111111111111111111119111191119111111111919199119111111111111111111111111111111111911919111119191111111111111111111111111119111111111111911911111111191111111111911111111111111191111111111191111111919111111111111111191111111111111111191191191191111111111111191111111111111111111111111119119119911111111191111119911119111911111911111111111119111919111111111111111111111191111111111111111111191111111…
uc010tyt.1	uc003lei.2	0.953417	co	1	1	1380	631	5	M0074	111119191911911199191119919911119111911911119199919111911911119919199111119111119191991919191119191119111111199111111111111119119191911111911111191119191119199191819119111111911991111119199191199199199191199111199191191191111111919911191991191119111199191191191111119111191111191111999119919919911111199191111919119119119991991111199111111119111999911119191119119111991199191111991119191911111119911…
uc010uyb.1	uc002avr.2	0.952543	co	2	2	349	1622	0	M0338	999999999999999991999999991119999999999999191911991999999999999191999999991999919999991199999991919999999999999999999999999991911909999919199199999999999991919919999909999999999119990090999909991999919919199999911999919199999999999999919919919919999991919999991999909999199919990999911199999991919999991991999191999991991199109999990999999991999999999999919999999919199919999919119999191919919999999…
uc010vrz.1	uc010fbh.1	0.958211	co	4	4	32	1913	0		999999990999999999999099999999999999999999999999999990999099999990999999990909909999999999999999990999999999999999999999999999999999999099999999999990919999999999999999999999999999999999999909999999999999910999999999999999999999999919909999999999919999999999999990999999999999999999999999999990999999999999999099999999999999999999999999999999999999999999999999999999999999999999999999999999990999999…
uc010wzc.1	uc003xro.1	0.954435	co	1	5	31	1249	235		898999091999990999980098090999900999990998010900990989999990999090999999990999809999999099999900908999999999909999989809998990990091980900099999998990809990000900908999800899999009999998999909090890000900080099900988909099998999891909009909099899189990909999909909900999099900988989900099999990999990990988999008089990099009090898990999908990980989999889999998909000099909099909098999080999809999989…
uc010xfd.1	uc002tzh.2	0.951605	co	1	1	684	1305	27	M0209	999991199991999991999191991119981999199199191911991999999991999191919999191999919999991191919911919919991999919919998991991991911119999119199119998991919911111911191999919999991119999191199111191991111919199999911999919199999991191999911119919919199991919999991919911199199911999899911199999911119999991911899111199991991119119199191899919991991191999999911991999119199911199919119999191919919991199…
uc010xga.1	uc001zyq.3	0.958422	co	4	4	52	1837	0		990999919999999909999099999999999999999999199999999990999990990999999999990919999999999999999999990099999199999009099999909999999999999999999909991990991909999999999999909999999999999999999909999999999999099999999999999999099999999990999999999999999999909999991099099999999999999099999199099999999999999199999999999099999999999999999999999999990999999999990999999999999999999999999999999999999999999…
uc010xgp.1	uc010fbh.1	0.956855	co	1	4	31	1934	0	M0313	999999999099999999999099999999999999999999999999999999999999999990999999991999909999999999999999999999999999999999999999999999999999999199999999999999999999999999999999999999999999099999909999999999999999910990999999999999999909999919909999999999999999999999999999999999999999999999999999999991999999999999999199999999999990999999999999999999999999999999999999999999999999999999999999999999999999999…
uc010ycm.1	uc003dtk.1	0.957255	co	4	5	42	1863	0		991199999999999999999999999999999999999999999999999999999999999999999999999999999999999999999999999099199999999999999999999999999999999999999909999999999999999999999999999009999990099909999999999999909990999991999909999999099999999999999999910999999999099999999990999999999999999999999999999990999999999999999999999099999999999999999991999999999999999999999999099999999999999999990999999999999991909…
uc010yio.1	uc010ewj.2	0.950034	co	1	1	580	1431	5	M0057	999199991999999919911999199999919199991999919999999919919919911919999911919199999991919919199999991991999111199991199119999999999991911991999999111199991999999991919919999999191999111919999999919119999999911199199999999919999919919191199999191999919919199919119999999911911999991911999999911199999991919199199999919999119999991999999991991999919999199999999119911999911999999999999919919199991999998…
uc010yir.1	uc010ewu.1	0.952762	co	1	2	574	1140	0		999901009990999991999191991119991099109199191911991999909091999091919999091999019909991191909911919009990999919919999990991991911119999019199119999991919011011911191099919009199119999191199011191990011919009909901019019199999901191999911019919019199991910999091919901199199910919099011191009901119999991911990111199991991119119199191999919991991191090999910991990111009911110910119099191909919991009…
uc010ysw.1	uc002sqi.2	0.959759	co	2	3	301	1428	0	M0052	990999900999999909990999099999919999900909909999999990909919919909999919919199999991919999099999999991999111991091099909999999999990911991999999191199990999999099919919999999191991900919999999999019999990999109199999999909199919909991199999091999919909109199099999999911910999999919999999009009999991909999199999999999119999990999999999999909999999099909999019919999901999909990999919909999991909999…
uc010ytr.1	uc001yse.2	0.958795	co	1	2	1541	364	0	M0074	111111191911111191111119119911119011111901119191119101911111111999919911111111101191911119191111199119111111111111111111111119191101111101911991111110191119110911911010011111111191111111111191119191199191190101111101191111111111011111199191191191111191111111191191119911111111111111109911111911991111101191111019911119119111191111011111101111011919911119111119111111911099911191191111911111091111111…
uc010ytr.1	uc002zws.2	0.953712	co	1	1	1775	241	0	M0074	111111111111111111111119111191119111111111919199119111911111111119111111111111111111911919191119191119111111111111111111111119111111111111911911111111191119111111911111111111111191111111111191111111919111111111111111191111111111111111191191191191111111111111191111119111111111111111111119119119911111111191111119911119111911111911111111111119111919111111111111111111111191111111111111111111191111111…
uc010ytr.1	uc003hfn.3	0.95988	co	1	1	1912	104	0	M0074	111111111111111111111111111111111111111111111111119111911119111119111111111111111111111119191111111119111111111111111111111119111111111111111111111111111119111111911111111111111111111119111191119111111111111111111111191111111111111111111111111191111111111111111111119111111111111111111111111111111111111111111111111119111111111111111111111119111911111111111111111111111191111111111111911111111111111…
uc010ytr.1	uc003lei.2	0.95096	co	1	1	1370	646	0	M0074	111119191911911199191119919911119111911911119199919111911911119919199111119111119191991919191119191119111111199111111111111119119191911111911111191119191119199191919119111111911991111119199191199199199191199111199191191191111111919911191991191199111199191191191111119111191111191111999119919919911111199191111919119119119991991111199111111119111999911119191119119111991199191111991119191911111119911…
uc010zdd.1	uc002neb.1	0.954171	co	2	4	30	1907	0		999999999999999999999999999999999999999999999999999999099999999999999999999999099099919999999919999999999099999099919999999099999999999999999999999999999999999999999991999999999099990999999999999999999099999999999999199999999999999999999999999999999999999999999090999991999999999999999999999909999999099999999999999999999999999999999999999999999999999999999999999999999999999999919999999999099999999…
uc010zdl.1	uc002fti.2	0.953644	co	2	5	39	1931	0		999999991999999999999999999999999999999999199999999999999099999999999999999919999999999999999999999999999099999999999999999999999999999991909999999919099999999999999999999909999999999999999999999999999999999909999999990999999999999999999919999999909999999999999999199999999999999009999999999999999999999999999999999099999999999909999999999999999909999999999999999999999999991999999999999999999999999…
uc010zoo.1	uc003acz.3	0.952392	co	1	5	30	1082	226		908990990999900999899890999099900099999099009989990908988909090980999999900909909990090190990990000809090990909990990099989890080090909990999009999009909900098909000909999809090809999989099009980180999909989999900889000099990999089090980909800899000990099909990089990899190900999999990099999000809999980909909080989008909909990998009999980909998090998999089998199099099900009999099999890099999901999…
uc011aim.1	uc001yse.2	0.952556	co	1	2	1545	349	0	M0074	111111191911111191111119119910119011011911119191119101911111111999919911111111101191911119191111199111111111111111111111111119191101111101911991111110191111110911911111011111111191111111111191119191199191190101111101111111111111011111199191191191111191111111191191119911111111111111109911111911991111101191111019911119119111191111111111101111011919911119111119111101911099911191191011911111091111111…
uc011aim.1	uc002stl.2	0.95382	co	1	1	1679	337	0	M0074	111111111911111119111111111991119111111911119199111111111919119991991111111111111111911919191111191119111111111111111111111119111111111111911911111111191119199111911111111111111191111119111919111191119111111111111111191111111111111111199191191191111199111111111191119111111111111111111111119119911111111191111919111119111111111911111111111119111919111111111111119191111199911191911111911111991119111…
uc011aim.1	uc003hfn.3	0.959393	co	1	1	1961	55	0	M0074	111111111111111111111111111111111111111111111111111111111119111111111111111111111111111119111111111111111111111111111111111119111111111111111111111111111111111111911111111111111111111119111191119111111111111111111111111111111111111111111111111191111111111111111111111111111111111111111111111111111111111111111111111119111111111111111111111119111111111111111111111111111111111111111111911111111111111…
uc011aim.1	uc003lei.2	0.956402	co	1	1	1377	633	6	M0074	111119191911911199191119919911119111911911119199919111911911119919199111119111119191991919191119191119111111199111111111111119119191911111911811191119191119199191819119111111911991111119199191199199199191199111199191191191111111919911191991191199111199191191191181119111191111191111999119919919911111199191111919119119119991991111199111111119111999911119191119119111991199191111991119191911111119911…
uc011alj.1	uc011ali.1	0.95526	co	1	1	2014	0	2		111111111111111111111111111111111111111111111111111111111111111111111111111111111111111111111111111111111111111111111111111111111111111111111111111111111111111111111111111111111111111111111111111111111111111111111111111111111111111111111111111111111111111111111111111111111111111111111111111111111111111111111111111111111111111111111111111111111111111111111111111111111111111111111111111111111111111…
uc011bfq.1	uc003dto.2	0.95109	co	1	3	58	1905	0		999991999999999999999199999199999999999999999990999999999990999999990999999999099999999999999999999999999099999999199999991999999999990999999099999991999999999999999999999999991999999999999919999999999999999999999999999999999999999999909999999999999999999999999999999999919999999919999999199999999991999999999999909999999999999999999999999099999999999999999999999991999991999999999999999999999999999…
uc011bfq.1	uc003dvz.2	0.954117	co	4	5	92	1821	0		999999999999909991099999999919919999999099199991999999919999999919999999991099199999999999999919999999999999909999999999999999909099999991999099999991999910999909999999999999999090999999999909999999999999999999099999999099999990999999909999909199999999999999990999999999909909999999999099099999099999999999999999919999999199099999999999919099999999099909999991990991991999999999999999999990199999999…
uc011bft.1	uc003dmx.2	0.955823	co	2	2	1710	136	1		191111111011110111111111101111910101111110111111111111111111111111911101911191119011111011119111911110111101111111111111111111111111111111110111011111111111111111111191111110911111119111109111111111111011111110111111111111111111111110111111111110111111111019111111011111110011011111111111191011111991011111191111111111111111101111111101111911911111111111111111111111111911111911111191111111111111011…
uc011cjw.1	uc003dtk.1	0.955944	co	1	5	47	1897	0		999199999999919999999191999999999999999999999999999999999999999990999999999999999999099999999999999999099999999999999999999999999999999909999191999990999099999990999999999999999999999999999909999999999990999999999999099999990999999999999999999999999999099999999999999999999909999999999999999991999999999999999999999990999999909099909999999999999999999999999999999999999099090999999999999999999991999…
uc011cjw.1	uc004bkk.3	0.957772	co	2	5	48	1876	0		999999999999909199999199999999999999999999999999999999999999999990999999999999999999099999999999999999099999999999999999999999999999999909999199999999999099999991991999999999999099999999999909999999999919999999999999199999999999999999999999999109999999009990999999999999999999999999909099999991999999990999999999999999999999919099919999919999999999999999999999999999999099099999999999999999999991999…
uc011czd.1	uc010hxh.1	0.954545	co	4	4	33	1895	0		999999999999999099999909099999999999999999999999999999909999999999999999999999999099999999999999909999999999999999099999999999909909999999999099999999999999999999999999999999999999199999099909999999999999999999999999999999999990999199999999999999999999999999999999999999999999999999999999999999999999999999999999909999999999999999999999999999990990999999999099999999999999999999999999999999999999999…
uc011dxy.1	uc001zyq.3	0.952802	co	3	4	75	1795	0	M0352	999999999999991999999199999999999999999999999999999990999991999999999999999999999999919999999999990099999999990009099999909999999919991999999909999991999909999999999999909909991999099999999909999999999999199909999909999990999999991999999999999999999999919999991199099999999999991199999099999999999990999199999999019099999999999909999999999999999999999999999999991999999999999999999999999999999999999…
uc011dxy.1	uc002fjb.2	0.955771	co	4	5	89	1708	0	M0351	999919990999009999099999999990999909909999999999999099991099999099990999999999099999099019999999999099099999999099999999099099999919999999999999999991999099999099999999909901991910099999999909999999099999990999909901099990999999991999199990999999999999999999199099909999999999999119999999999999999999999999990919099099999999999009999909999999999909990999999999099999199999999999999099999999999990999…
uc011lai.1	uc003xfk.2	0.954786	co	1	1	664	1325	27		999991199999999991999191991119991999199199191911991999999991999891919999191999919999991191919911919919998999919919999991998991911119999119199119999991919911111911191999919999999119999191199111191991111919199999911999919199999991191919911819919919199991919999991919911199199911999999911199999991119999991911999111199991991119119199191999919991991191999999918991999111199911119919119899191919919991999…
uc011ldg.1	uc004ahg.2	0.956852	co	1	5	37	1921	0		999999999999999909999999999999999999999099999999099999999999999999999999990999999999999999999999999999999999999919999999999999999999999919999999999999999999999999999999999999999099909999999999999099999999909999901099999999999999999999991999999999999999999999999999999999999999999999999999999999999999999099999999990091999999999999999999999999999909999999999999999999999999999999099999999999999999999…
uc011ldg.1	uc009yei.2	0.95197	co	2	4	40	1935	0		999999999999909999999999999999999990999999999999999999999999999090999999990999999199999999999999999999999999999999999199999999999999999999990999999999999999999999999999999999999999999999999909999999999999999999999999999999999999999999999999991999999999999999999999999999919999990999999999991999999999091999999999999991999999999999999999999999999999999999999999999999999999999999999999999999999999999…
uc011lfn.1	uc003ybj.2	0.953283	co	1	1	1267	748	1	M0066	119991191991999191991199191119111919191191111911991199919911119191119911111191919991911111111911919919191111911911111911991991911111911111199111191111919911111911111991911999111111911111119111191991111119191119111991919199119911111911111919111919119991111199111919911111119911991919911119919991111991911911191111199991111119119111191999919991911191991919911111999111191911119919119119191919919991191…
uc011lfn.1	uc003ybk.2	0.951886	co	3	3	455	622	0	M0066	009090190990990001900099091119011909090190101011901099909000009091009000001090019990901100000911919900090000010910000000990091011110900110199110090090900901010910100090900999000110900101109011191990000019190009011990910199009001000910010019000919009091010099001919900100109910990909911109909991110000901901090011090091000119119100191999919991900091990900910000999011190910009919119009191919019091099…
uc011lic.1	uc002nyy.1	0.95447	co	2	3	581	1330	0	M0209	999991199991999991999191991119991999199199191911991999999901999191999999191999999999991091019911919909991999919919999990999991911119099119199119999991919911110991191999919999999119999991199111091991001919199999911999919199999091191999911119919919099991919999991919901099090911999999911199999900100999991919999111199991091119119099191999919991901190999999911991999119199911199900119999190919919991099…
uc011lmx.1	uc001zax.2	0.954839	co	4	4	31	1918	0		999990999999999999999999999990990999999999999909999999999999999990999999999999909999990999999999919999999999999909999999999991999999999099099099999999999999999999999999999999999999999999999999999999999999999999999999999999999999999999991999990999999999999999999999999999999999999999999999999990099999991999999999999999999999099999199999999999990999999999999999999999999909099999999999991999999991999…
uc011lyn.1	uc011cjw.1	0.952941	co	4	5	34	1913	0		999999999999909999999099999999999999999099999999999999999991999999999999999999999999099999999919999999999999999999999999999999999999999999999199999999999099999991990999999999999999999999999919999999999999999999999999990999990999999999999999999999999999999999999999999999999999999999999099999999909999999999999999999999999999999099919999919999990999999999999999999919999999990999099999999999999999999…
uc011mau.1	uc002avr.2	0.952452	co	1	2	344	1623	0	M0338	199999999999999991999999991119999999999999191911991999999999999191999999991999919999991199999991919999999999999999999999999991911919999919199199999991999991919919999909999999999119999090999919991999919919199999911999919199999999999999919019919919999991919999991999909999199919991999911199999991919999991991999191999991991199109999990999999991999999999999919999999919199919999919119999191919919999999…
uc011mov.1	uc003bcx.2	0.952821	co	5	5	37	1897	0		999999099999999919999999999999999999999999999999999999999099099999999999999199999999999999999999909999999999999999999999919999999999999999999999999999991999191999999999999999999999999999999999999999999999999999999909990999999990999999999990999999999999999999999999999199999999999999999999999999999999990909990999999999999999999999999919999099999999999999999999999999999999999999999990999999999999999…
uc011mov.1	uc011bfq.1	0.95017	co	3	5	46	1910	0		999199999999999919999999990999999999999099999999999999999999999999999999999199999999999999999999999999999999919999999999999999909999991999999099999999999999999999999999999999999990999999999909999999999919999999999999199999999990999999999999999999999999999990999999999099999999909999999999999990999999990999999999999999999999999999999999999099999999999999999999999999999999999999999999999999999999999…
uc011mpa.1	uc010swk.1	0.957014	co	1	4	36	1905	0		099991999999909999099099999990999999999999099999999999999199999999999999999999999999999999999999999999999999999999999999999999999999999999999999999999999999199999999999990909999099999999999999999999999999999999990999999990999999999999999909999999999999999999999999999999999999999999909999999999099999999999999999999999999909999999999999919999909999999999990999999999999999990919999999999999999999999…
uc001azx.2	uc001azw.2	0.942681	co	1	2	1036	949	2		991119111919111199199909119991910991911911999199119191191119111119991919919111199111119919991199991199191111991191111999119119199991111991991991191911199199199191919111119111191191919911919999109199991191199119199111191991911119999111199911111191911199991191999191119191919199111199999991199919919111119991111999111999999991919911919111101919199919911111199119119999911999991191991111999991991119911…
uc001btt.2	uc001btr.1	0.944087	co	1	1	1831	179	6	M0034	111111111191911191111111111191111111111111111111919111111911111191111111111111111191111111111911119111111111111111111111111111111111911111911119111111111111111111111111119111111111111111111111111191111119191111111111111111111111111111111111111111111111111191191111111111119111111111111111111911111111111811111111119981111191111119111111119111111119111119111111111191111111119111111111111111111111111…
uc001cbm.1	uc001cbl.1	0.945589	co	1	1	447	1567	2		191919911919119999199999999991999999911919919999199191999119999999991999919999199911191919999999999199199919999199199999919119999999191999999991999999199199999199919999999119191991199919999999999999999191999919999119991991991919999999199999991199991199991199999999999999999999911199999991199999991999919999991999991119919999999911919999999919919999911911999199999999919999991999911191999991991199991…
uc001cqn.3	uc001cqm.3	0.946441	co	2	2	953	1017	3		109119911119111119199999199991119919911911919199119101911119111999999109919191191911119919191199191899919191191191111919119119199991191991919991111119191199999199919119191111911999119919911999999019999191911111199111191991911919919111199991191199919119191119119991999911919199119199999901191999991901119999111999911119199991991911919111991119019999190111199919111990911199991199991911919999191199991…
uc001cwf.2	uc001cwd.2	0.941944	co	2	3	167	1549	0	M0063	999999901999999909919999199999909199990999909999999919900909901919999991909099900990909999999999991999999090199999099109099999999990900990999999019009099999999999999999999999990999900909999999919109999990911099999999999909999909919199099999190999999919999919119999999909900999999909999999901099999999909199099999910999909999991999999990991999999999199000999009901999990999999999999909919199990999999…
uc001azx.2	uc001azw.2	0.942681	co	1	2	1036	949	2		991119111919111199199909119991910991911911999199119191191119111119991919919111199111119919991199991199191111991191111999119119199991111991991991191911199199199191919111119111191191919911919999109199991191199119199111191991911119999111199911111191911199991191999191119191919199111199999991199919919111119991111999111999999991919911919111101919199919911111199119119999911999991191991111999991991119911…
uc001btt.2	uc001btr.1	0.944087	co	1	1	1831	179	6	M0034	111111111191911191111111111191111111111111111111919111111911111191111111111111111191111111111911119111111111111111111111111111111111911111911119111111111111111111111111119111111111111111111111111191111119191111111111111111111111111111111111111111111111111191191111111111119111111111111111111911111111111811111111119981111191111119111111119111111119111119111111111191111111119111111111111111111111111…
uc001cbm.1	uc001cbl.1	0.945589	co	1	1	447	1567	2		191919911919119999199999999991999999911919919999199191999119999999991999919999199911191919999999999199199919999199199999919119999999191999999991999999199199999199919999999119191991199919999999999999999191999919999119991991991919999999199999991199991199991199999999999999999999911199999991199999991999919999991999991119919999999911919999999919919999911911999199999999919999991999911191999991991199991…
uc001cqn.3	uc001cqm.3	0.946441	co	2	2	953	1017	3		109119911119111119199999199991119919911911919199119101911119111999999109919191191911119919191199191899919191191191111919119119199991191991919991111119191199999199919119191111911999119919911999999019999191911111199111191991911919919111199991191199919119191119119991999911919199119199999901191999991901119999111999911119199991991911919111991119019999190111199919111990911199991199991911919999191199991…
uc001cwf.2	uc001cwd.2	0.941944	co	2	3	167	1549	0	M0063	999999901999999909919999199999909199990999909999999919900909901919999991909099900990909999999999991999999090199999099109099999999990900990999999019009099999999999999999999999990999900909999999919109999990911099999999999909999909919199099999190999999919999919119999999909900999999909999999901099999999909199099999910999909999991999999990991999999999199000999009901999990999999999999909919199990999999…
uc001gzk.1	uc001gzi.2	0.941655	co	1	1	1823	190	3	M0045	111111111911111111111119111111911911111111111111191191911119119119911111111111119111111111111111919111111111911111119111111111111111111111111111191111111111111111111111119111111191111111119119111911111111119111111111111111191111111911111119111111911111111111191119111111111111111119111191119911911191111911111111111111111119111111911111119911991111111111191111111119111111111111111111111111911111111…
uc001lkf.2	uc001hkm.2	0.944581	co	1	1	2008	3	5	M0282	111111111111111111111111111111111111111111111111111111111111111111111111111111111111111111111111111111111111111111111111111111111111111111811111111111111111111111111111111111111111111111111111111111111111111111111111111111111111111111111111111111111111111111111111111111111111111111111111111111111111111111111111111111111111111111111111111111111111111111111111111111111111111181181111111111111111111…
uc001lve.2	uc001lva.3	0.94355	co	1	2	1057	900	0	M0036	111199910119111199199919919991119911919991911999919199111199111919091111199111191119199111191199991191111191999991111909119119199999111999911991991111199119919191919191111111119991111991919999190999191111999191999111191091119199999911199991919191911119999191919111119019991199191191999911119999991111199191111999991119919191991991919111191991119919111199199991119199991199901111111191911091199119911…
uc001lve.2	uc001lvb.1	0.941686	co	2	2	1221	743	0	M0036	111119911119111199119919919991190911111911911999119111111199119119111911999111191111199111191199199111111199919191111909119110191991191991911911991111191119119191111101111111119991119111911991191911191191119111999111191991111119119111199191919191911119991191919111919119111199111111199911119119911111199111111999991119001191991911911111191191119919111111199999110999111199991111191191919911119119911…
uc001nfc.1	uc001nfb.1	0.943414	co	1	2	1771	159	0	M0214	111111119911011111110111111111111911111119111111101111111111119111911911111111119111111111111111111119111111911111110111111111111111111111991111111111111111111111111111111111111111111111119111111091111111119111111111111111191111111911111111111119111011111119191111111111111011901111111111119010111191111111111111111111111191119111111111119911911119111111111111111111111911111911111111111111911111111…
uc001owv.2	uc001owu.2	0.944629	co	1	1	1990	7	19		111111111111111111111111111111111111111111111111111111911111111111111111111111118111111111111111111111111111111111111111111111111111111111111111111111111111111111111111111111111111111111111111111111111111111118111111111111111111111111111111111118111111111111111111811111111111111111111111111111111111111111111111111111111111111111111111811111111111111111111111111111111111111111111111111111811111111…
uc001pcg.1	uc001jlm.2	0.940237	co	5	5	52	1843	0	M0315	999999999999999009919999999919999999909999999999999999999099999999999999999109099999099999999999991099999999999999999999090999999999999999999999999999999999990999909990999019999999999999999999999999999999919999999990099999999999999999999999919999999999999999999999990999999999909999999909999999999999999999999999909099999999999999999999999090999999909991999909099999999999999991999991999999099919999…
uc001psq.3	uc001bux.2	0.941283	co	1	1	1315	667	34	M0194	111999111991111118111119119191119191911119911198998111911919119119999111911111119111911919191119191119111111191111111119111199119191911991991811111111111119191191919199119119911199118919119199919111199191919911119191191911119111119119199919191199911999181919191199119111111919991111999911119919998191119191191919911919111991991919119111199919919199111119199119119199911999999111911111919991191111911…
uc001pss.1	uc001egu.3	0.943055	co	1	1	1744	265	7	M0194	111191111111911119111119111191119111111111119111111111111119119111199111111111111191911111111119111111111111191111111111111119119111111191911111111111111119111111911111111111111181118119111199111111119111111111119111181111111111111111199111191111911191111111111191111111111111191111119111111119111111111191111111111119119191191911111111111911119191111119199119111111111191919111111911911111111111111…
uc001pss.1	uc001psq.3	0.9403	co	1	1	1741	265	10	M0194	111191111111911119111119111191119111111111119111111111111119119111199111111111111191911111111119181111111111191111111111111119119111111191911111111111111119111111911111111111111111118119111199111111119111111111119111181111111111111111199111191111911191111111111191111111111111191111119111111119111111111191111111111119119191191911111111111911119191111119199119111111111191919111111911911111111111111…
uc001sck.2	uc001lkf.2	0.947119	co	1	1	1956	54	6	M0282	111111118119111111111111111111111111111111111111111111111111111111111119111111111111111111111111111111111111111111111111111111111111111191811111111111119111111111911111111111111111111111111111111111111191111111111111111111111111111119111111111111111111111111111111111111111111111111111111111111111111111111111911191111111111119111111111111111111111111111111191111111111111111191181111111111111111111…
uc001svj.1	uc001crh.2	0.941532	co	1	5	31	1936	0		999999909999999991999999999999991999999999999999099999999999999999999999999999999999999099999999999099999999919999999999999999999999999999999999999999999999999999999991999999999919199999999909999999999909999999990999999999999999999999909999999999999999990999990999999999199999999999999999099999999999999999999999909999999909999999999999999999999999999999999999999999999999999999999999999999999999999…
uc001vku.1	uc001vks.2	0.943235	co	1	2	672	1147	0		909901199999990991990191091119991999199109191911991999999901990191919999191909919999991191919911910919999999919019099991091901911119999119199119999991911911111911100999919999999110009191199111191991011919009999911999019190909991191199011119919919199991919999991919911199199911990099911199999991119999991910999111109091991119119190191999910991991101999999919091909119199911119919119990191099919991199…
uc001vlc.1	uc001crh.2	0.945352	co	3	5	89	1677	0	M0307	999999919999999990999099999999999999991999909999099019999999999999999999999909099999999001999099999099999999199999999999999999999999999999999999999909990909999999999990999999999900099999990999099099999909999909999900990999999999999909999099999999999999099999991999919999109999999199999999099999999099999999990199909099990099990999999909999990999999999909999999999999999999990999190999009999990999909…
uc001vlc.1	uc001pcg.1	0.944414	co	3	5	38	1867	0	M0315	999999999999999999999999999199999999909999999999999909999099999999999999999909099999099999999999990099999999999999999999099999099909999999999999999999999999999999999990999019991909999999909999999999999999909999999990999909999999999999999999999999999999999999999999999999999999909999999909999999999999999999999999909099999999999099999999999990999999999999999999099999909999999999999990999999099999999…
uc001wzh.2	uc001iou.2	0.943646	co	1	4	58	1849	0		999999999999919999999999999999999999999999999999999991999999999999999999999999999999099999999999909999999999990099199999199999999999999999999999990990999999999099999999999919999999199999999999999999999999099999909999999991999999099999999999999199909999991099990999909999099999991099999999999999999999999999999999199099099999999099999999999999999999099999999999999999999999999991999999999999999999999…
uc001xlt.1	uc001xls.1	0.945321	co	1	5	678	532	0		999000101901099010019090190000910991109009090900090090910010011110009911191199009909191191909910900011009191109009199991901000900011111009109000991101009010010001091090909919101009011111199010110111100100111109110009909191999110190119100100109901009110910909011009010010199900999019910090099110011009190101190000019001910101001019001991001091090110190091000910019010101000009101100199010910001000109…
uc001yda.1	uc001ycz.3	0.942156	co	2	2	1563	38	0		111111111111111111100111111191109111100111101111111111111101101101111101101011111010101191011111111110111000110110011101111111111110100110111111010111110111111111101101111111010111111101111111111111111110111001011111111111111101111110011111010111101111011019111111111100101111111101111111001111111190101111011111111111001190111111111111111111111101111101111001001111110911111111111101111111110111111…
uc001zvh.2	uc001zvg.2	0.947084	co	2	2	1232	558	1		111109011011111119110019119991919111011911919190909111101119111009991011910101101191119019191109191111111111191101011111111119190911101991911991111110191099090191911111119111111991111111111999119111091191110111109101191011111119919111199190191191911119191111111191109911111199111119999911111109910191119191190999911119119991991910910111191119119019019111199019101990091199901190991011919110191111011…
uc001zyq.3	uc001gug.3	0.942386	co	2	4	66	1811	0		999999999999990999999199999999999999999999999999999999999909999999999999910909999999919999999999990099999999990109099999909999999999991999999909999999990909999999999999999919991999009909999919999199999999999999999909999991999999999099999999999999999999999999990999999999999999999099999199099999999999909999999999009099999999999909999999999099999999999999990909999999999999999999999999999999999999999…
uc001zyq.3	uc001xov.1	0.948663	co	1	4	34	1739	55		999999999999998999999099999999999999999999999999999999999990999999999999908999999999989999999999990099999809990809099999909999999980990999999999999990990909999999999999999989990999909919999999999999999999099919999999999991099099990190999999999999999999909999998899999999999999999899999099999099999990909899999999009099999999990989999999999099998999999999999999990999999999999999999999999999999999999…
uc002afz.2	uc001zkx.3	0.943394	co	1	1	1996	11	9	M0282	111111111111111119111111111111111111111111111181111111111111111111111111111111111111111111111111111111111111111111111111111111111111111111111111111111111111111111111111119111111111111111111111111111111111111111111111111111111111111111111111111111111111111111111111111111111111111111891111111111111111111111111111111111111111111111111111111111111111111111111111111111111111111111111111111111111111111…
uc002avr.2	uc001bfp.2	0.944288	co	1	2	362	1600	0	M0338	109999999999999991999999991119999999999999191911991999999999999191999999991999919999991199999991919999999999999999999999999991911919999919199199999990999991919919999909999999999119990090999909991999919919199999911999919199999999999999919019919919999991919999990999919999191919991999911199999991919919991990999191999991991199109999990999999991999999999999919999999919199919999919119999191919919999999…
uc002avr.2	uc001bzc.2	0.941976	co	2	2	379	1608	0	M0338	109999999999999991999999991119999999999999191911991999999999999191999999991999919999991199999991919999999999999999999999999991911919999919199199999991999991919919999909999999999119990190999919991999919919199999911999919199999999999999919919919919999991919999991999919999191919991999911199999991919919991991999191999991991199109999990999999991999999999999919999999919199919999919119999191919919999999…
uc002avr.2	uc001lmo.2	0.943383	co	1	2	344	1620	0	M0338	099999999999999991999999991119999999999999191911991999999999999191999999991999919999991199999991919999999999999999999999999991911919999919199199999990999991919919999909999999999119990090999919991999919919199999911999919199999999999999919019919919999991919999991999909999199919990999911199999991919999991991999191999991991199109999990999999991999999999999919999999919199919999919119999191919919999999…
uc002avr.2	uc001mka.2	0.947704	co	2	2	307	1680	0	M0293	999999999999999991999999991119999999999999191911991999999999999191999999991999919999991199999991919999999999999999999999999991919919999919199199999999999990919919999999999999999919999990999919991999919919199999990999919199999999999999919919919919999991919999990999999999999919999999911199999999919999990991999191999991990199109999999999999991999999999999919999999919199909999919119999190919999999999…
uc002avr.2	uc001nuv.2	0.94696	co	2	2	333	1600	0	M0338	009999999999999991999999991019999999999999191911991999999999999191999999991999919999991199999991919999999999999999999999999991911919999919199199999990999991919919999909999999999119990090999919991999919919199999911999919199999999999999919019919919999991919999991999909999190919990999911199999991919909991991999191999991991199109999990999999990999999999999919999999919199919999919119999191919919999999…
uc002avr.2	uc001qaq.2	0.943031	co	1	2	366	1604	0	M0338	009999999999999991999999991119999999999999191911991999999999999191999999991999919999991199999991919999999999999999999999999991911919999919199199999991999991919919999909999999999119990091999919991999919919199999911999919199999999999999919119919919999991919999991999909999191919991999911199999991919919991991999191999991991199109999990999999990999999999999919999999919199919999909119999191919919999999…
uc002bqv.2	uc001mka.2	0.941791	co	2	2	529	1443	0	M0338	999991999999999991999199991119991999999199191911991999999911999111999999991999919999991199999911119999999199919999991999999991919119919119191119991999909990019911199999199999990911199991199111191991919919199999990999919199999991999999011919919919199991919999991919991199919919999999911199999999119999990911999111999991991199119999199999919991991199999999919991999119199901199911119999190919999991999…
uc002cfv.3	uc001mae.1	0.941676	co	1	1	1983	2	31	M0046	111111111111111111111111111111111111111111111111111111111111111111111111111111111111111111111111111111111111111111111111111111111111111111111111111111111111111111111111111111111111111111111111111111111111111111111111111811111111111111111111111111111111111111111111111111111111111111111111111111111111111111111111111111111111181111111111111111111111111111111111111111111111111111111111111111111118111…
uc002cfx.1	uc002cfv.3	0.947448	co	2	3	1040	429	0		919911911010911111119090110111911991011099000111191991111191090011111191011110111119001190111111901101190111001109090090110110110119199110119111011190911101110910091111111911110109910010110111190091101111000911110111111011011110099099001010101100109011011999911199909091100919111119111111101001009119901101091090101191900101101111011111990910019111111111101100111110099001001911001109011111901100011…
uc002crt.2	uc002crs.2	0.944802	co	1	2	357	1633	0		991919919919119999199919999991099999919919999199199991991199199999991999999999099919199999999199199199199999999999919999919119199999199999999991999999199199999199999191999119199991999999999999999999999999999919999119991991191999999999999999999191999999991990999199999919999999110199999991199999991999999999091999991119999999999911919999999919999919911191999999999999999999991191991191999991199199911…
uc002dqe.1	uc002dqd.1	0.948071	co	1	1	1931	8	77		181111111911881111111111111111111881111111111111181181111111111111111111111111118111111111111111111111111111111111111811111111111111111111111111111111111111111111111111111111111111111111111111111111111111111111111111111111111111111111111111111111111111111111111111111111111111111111111111111111111881111111111111111111111111111111111111111111111111111111111111111111111811111111111111111111111111111…
uc002fjb.2	uc001crh.2	0.949329	co	4	5	71	1829	0		999199999999199199999999999999999990999999999999999099999999900999999999999909199999999019999999199099999999999999999999999999999999999999999999999999999999999999999999999999999911199999999909099999999999999999999900999999999999999999199999999999999999990999199999919909999999999199999999099999099099999999990909999099099999999999999910999990999999999909999999999999990999999999990999999999999999999…
uc002fjb.2	uc001jcr.2	0.942676	co	5	5	61	1784	0		999999999999909999199999999999999909999999199999999099999099999999990999999909199999099999999999999099999999999199999999099999999999999999999999999991999999999999999999999100991900999999999999099999999999990999999991999999999999999999099999999199919099999999099999909999999999999009999919999999090099999999999909099099999999999009999909999999999999999099999999999999990999999999999099999999999091999…
uc002gqq.1	uc001crh.2	0.942848	co	1	3	33	1657	137		890899999999090099999999899999988990999999988999999089909999999989999099999899899999999909999999099899999999999999999999999999999999999999909999999809990909999999999990099999999989899999990999999999999989999909091900998999999999999999099999999999999999990998899999999989999099890899999999099999999099999999198999909899099089999999999989999999999999199999999999999999999999990998999999999999999999909…
uc002hkf.2	uc001psq.3	0.94102	co	1	1	1992	17	7	M0194	111111111111111111111111111111111111111111111111111111111111111111111111111111111111111111111111111111111111111111111111111111111111111111111111111111111119111111111111111111111111111111111111111111111111111111111111111111111111111111181111111111111111111111111111111111111111111111111111111119111811111111111111111111111111111111111111111111111111111111111111111111111111111111111111111111111111111…
uc002kli.2	uc001xbs.2	0.943518	co	1	1	1962	50	4	M0282	111111111111111119111111111111111111111111111191111111111111111111111111111111111111111111111111111111111111111111111111111111111111111111111111111111111111111111111111111111111111111111111111111111111111191111111111111911111111111111111111111111111111111911111111111119111119111111119111111111111111111111111111111111111111111111111111111111111111111111111111111111111111111111111111111111111111111…
uc002lao.2	uc001crh.2	0.949485	co	1	5	96	1682	0	M0307	990199999999199999999099999999909999991999900999099009909999990999999099999009099909999099999199999099999999099999999199999999999999999999999999999999990909099999999999999999999999999999990909919099999999999909999901990999999999999909099099999999999999990990099999919991009099990099999999099911999099999999999909909099099999999999999909999990999999099999999999999999991999990999990999009999991999999…
uc002mew.1	uc001myf.1	0.940816	co	3	5	58	1797	0		990999999999999999999999991999999999991999990999999999919999999999999999999999999999099999999999999099999999990999999999999991999999999999999999999999999999999099999999909109999909999999999909099099199999990909999999999099990999999999109999191999999099909999999999999999999999999999901999999099999999991999990999999991990919999999999909990999999909900999999999999999999999999909999999999919999199999…
uc002nie.2	uc002avr.2	0.94367	co	2	2	364	1600	0	M0338	119999999999999991999999991119999999999999191911991999999999999191999999991999919999991199999991919999999999999999999999999991911919999919199199999991999991919919999909999999999119990090999909991999919919199999911999919199999999999999919019919919999991919999991999909999191919991999911199999991919919991991999191999991991199109999990999999991999999999999919999999919199919999919119999191919919999999…
uc002ocn.2	uc001fyz.1	0.942739	co	1	1	1931	72	13	M0214	111111111911911111111111111111111991111111111111111111111111118111911111111111119111111111111111111111111111911111111111111111111111111111111111111111111111111111111111111118111111111111119111191911111111119111111111111111111111111111111111111111111111111111191111111111111911111111111111111111111111111111111111111111111111111111111111111911111111111111111111111111111811111111111111111111111111111…
uc002ork.2	uc002orj.1	0.940329	co	2	2	171	1832	0		199199999999991199999919999999999999999911999999909991199999991999999999999999199199999999999999199999999999999999911999999999199999999999919999999919999199999999999191099199919999199999919999999999999991999999999911999991999999999919999991999999999999999999999991999999999999991999999999099999999999999999999999999999999991999919999911999999999999999191999999999999999999999999999999999999199999999…
uc002otm.3	uc002otl.3	0.944253	co	1	1	1932	13	71		191111111111111111111111111111111111111111111111111111111111181111111181811111111111111111118111111188111111111111111111111111111111111111111111111111111111111111111181111111111111119111111111111111111118111111111111111111111111111111111111111111118111111111111111111111118111111111111111111111111181111111111111111111111111181111111111111111111111111111111111111111111111111811111181111111111111911…
uc002oxf.1	uc002oxd.1	0.947401	co	1	1	1994	21	1		111111111111111111111111111111111111111111111111111111111111111111111111111111111111111111111111111111111111111111111111111111111111111111111111111111111111111111111111111111111111111111111199111111191111111111111111111111111111111111111111111111111111111111191111111111111111111111111111111111111111111111111111111111111111111111111111111111111111111111111111111111111111111111111111811111111111111…
uc002pdx.1	uc001crh.2	0.946257	co	1	5	88	1695	0		190999909999099999999099999999999999999199990999099009919999990999999999999999199999999990999999999199999999919999099999990999999999999999909999999999999909199999999999999999999909099999999909099999999909999909990901999999999999999909109099999999999999990999990909919199909999990099999999090999199099999991990199909199999999999999999909999990999991999999999999999099999999990990090999099999999999999…
uc002rah.2	uc001xbs.2	0.942128	co	1	1	1960	50	6	M0282	111111111111111119111111111111111111111111111191111111111111111111111111111111111111111111111111111111111111111111111111111111118111111111911111111111111111111111111111111111111111111111111111111111111111191111111111111911111111111111111111111111111111111911111111111119111119111111119111111111111111111111111111111111111111111111111111111111111111111111111111111111111111111181111111111111111111111…
uc002rah.2	uc002kli.2	0.941381	co	1	1	2006	3	7	M0282	111111111111111111111111111111111111111111111181111111111111111111111111111111111111111111111111111111111111111111111111111111111111111111911111111111111111111111111111111111111111111111111111111111111111111111111111111111111111111111111111111111111111111111111111111111111111111111111111111111111111111111111111111111111111111111111111111111111111111111111111111111111111111181111111111111111111111…
uc002stj.1	uc001ysb.1	0.94375	co	1	1	1788	228	0	M0074	111119111111111111111119111991119111911111111199119111911911111119111111111111111111911911111111111111119111111111111111111119111111111111911911111111191111111111911111111111111111111119111111111119119111111111111191191111111111111111191991191191111199111111111191119111111111111111199111111119991111119191111119111199119111111911111111111111111919111111111111119111111191911111911111111111111111111…
uc002tzh.2	uc002mot.1	0.945637	co	1	2	637	1139	0	M0209	999991199991919991909191991119901999199199191911191999999991999091909999091999919999991191919911019919991990919919900991990991011110999119109119990991910911111911191909919999990119909091199011191991111919199999911099019199199991191999911119919019099091919999091919911109199911990099011109999911110999901911099011199991991119109099190009919991991191999999011991999119199911199919119999191919919901109…
uc002tzn.3	uc001jtd.2	0.946196	co	2	4	42	1917	0		999999999909909199999999999990999999999999199999999999999099999999999999999999999999999999999999999999999999999999999999099999999999999999999999999999999999999999999999999999999999999999999919999199999999999999999999999999999999999999999999999999999999999999999999999999919999999999999999999909999991999999999999999099099999999919909999999999999999999999999999190999991999999999909999999999999999999…
uc002vmb.2	uc002vly.1	0.941434	co	1	1	730	1265	21	M0071	999991199999999991999191991119991999199199191911191999999991999191919999991999919999991191911911918919999899919919999991991991911119999119199119999991919911111911191899919999999119999191199111191991111119199899911999919199999991191999911119919119199991919999991919911199199911999999911199919991119999991911999111199991991119119199191999919991991191999999919991999111199911111919119199191919919991199…
uc002vsf.1	uc001kif.3	0.94443	co	3	5	87	1686	0		999999901999009999999990099990999999990099099099099990999091999999999999999099009909099999999999999099999999909999199999009099999990999999999109999990099099999999199999999919999199999990999999999199199999999909919909990999999999999999919999999099999999999199909099999999999999009009999909999999999999999999990999990001199909999100909999990999999901099901999999999999999999099999999090999999999919999…
uc002vsf.1	uc001vlc.1	0.945086	co	1	5	143	1528	0	M0347	999909901999909999999999991199999909900999999099099090999019999999999999990999099199099019999999999099909999999999999999019099019909909909999900909999999109999099991999990919990109999990909999999091199909999909999900990919999999099909999199999909999999009099999199909999199919909199999909099999990999999999990999090001999099099009909909999999999909999909999999999999199999999999999090999990919199090…
uc002vwj.2	uc002iqm.2	0.945571	co	1	1	2013	0	3	M0151	111111111111111111111111111111111111111111111111111111111111111111111111111111111111111111111111111111111111111111111111111111111111111111811111111111111111111111111111111111111111111111111111111111111111111111111111111111111111111111111111111111111111111111111111111111111111111111181111111111111111111111111111111111111111111111111111111111111111111111111111111111111111111111111111111111111111111…
uc002wlv.2	uc002ibp.2	0.94693	co	1	5	60	1843	0		999999999999999999999999990999999999999999099909999990999999999999999999990999999999999991999999999999999999909999919999999999990999999999999909999990999909991999999999999999999999199199999999990990999999999999999909999999999999099909910999909999199999999999999919909999999999999999999999999999999999999199999919999999999999999999999999919999991999990999999999999909999999990999019999099919999991999…
uc002wnq.1	uc002dmf.2	0.943038	co	1	1	721	1294	1	M0293	999991199991919991999191191119991999199199191911991999991911999191989999991199919999991191919911919919999999919919999991991991911119999119199119999991919911111911191999919999999119999191199111191991111919199999111999919199999991191999911119919919199991919999991919911199199911999999911191999991119999911911999111199991991119119999111199919911991991999999919991919111191911119919119999191919919991199…
uc002xof.2	uc002tzh.2	0.949216	co	1	3	465	1179	0	M0209	999991199991909991999191991119991999199199191911091999999991999091909999091099909999991090919911009919991990919919900991990991001110999019199119999991910911110901191909919999990119909091199010090991000919099999901099019199099991191999911019919019099091919999991909901009199910900099011199999900119999991910999010099991991119109099190009919991991190999999011991999019099911199919119999090919909900099…
uc002zdx.2	uc001vrx.3	0.945015	co	1	4	32	1897	0		999999990999999999999999990999999999999999999919999999999999999999999990999999919999990999999999990999999999999999199999999999999999999999999999199999999999999999909999999999999999999999999999999999999999999999990999999999999999199999919999999999999999909999999999999999999999999919999999999999991991990999999999909999999999999099999999999999999999990999999999999999999999999999999999999999999999999…
uc002zks.3	uc001vvl.3	0.944724	co	1	1	1929	84	3	M0073	111111111911111111111181111111111111111111111111111111111111111111911111111111111111111111111111119111111111111111111911111111111111111111111111111111111111111111911191119111111111119111111911111111111111111111111111111111111111111111111119111111111111111111111111111111111111111119111111119111111111111111111191111119111111119111111111111111111111111111119111111111111111111111111111111111111111111…
uc002zpk.1	uc002zpj.2	0.946426	co	1	1	2013	0	3		111111111111111111111181111111111111111111111111811111111111111111111111111111111111111111111111111111111111111111111111111111111111111111111111111111111111111111111111111111111111111111111111111111111111111111111111111111111111111111111111111118111111111111111111111111111111111111111111111111111111111111111111111111111111111111111111111111111111111111111111111111111111111111111111111111111111111…
uc002zws.2	uc001yse.2	0.943047	co	1	2	1498	431	0	M0074	111111191911111191111119119991119011111911919199119101911111111999919911111111111191911919191119199111111111111111111111111119191101111101911991111110191110110911911111011111111191111111111191119191999191191111111101191111111111011111199191191191111191111111191191119911111111111111109919119919991111101191111119911119119911191911111111101019011919911119111119111111911099911191191011911111091111111…
uc002zyk.3	uc002zyh.2	0.946645	co	1	1	1773	223	20	M0020	111111111111111119111111119191111111111911911119919111911119111119111111111111119111111819111119191111111111111111111111111111199111111991911911111111111111118191111111118111111111111119111191119111991111111111119111111111111111111111119111191191911119111111119119111111111111111111191111111119111111111191111191111111119191991111911111111111111119111111111119111191111111911191111111911111111119111…
uc003bee.1	uc002avr.2	0.944865	co	2	2	348	1654	1	M0293	999999999999999991999999991119999999999999191911991999999999999191999999991999919999991199999991919999999999999999999999999991911919999919199199999991999991919919999999999999999119999999999919991999919919199999911999919199999999999999919919919919999991919999991999919999199919999999911199999991919999991991999191999991991199109999990999999991999999999999919999999919199919999919119999191919919999999…
uc003bee.1	uc002fiu.2	0.940915	co	2	2	428	1558	0	M0293	999999999999999991999199991119999999999199191911091999999999999191999999991999919999091999999911919999999999919919999999999991911119199119199199999999999991919919199999999999999119999999999910999990119919199999911199919199191991999999919919919999999991919999991999999999999019999999911199999991199999991991999111999991991119109999191999919999991999999999919999999919999919999919119999191919919991999…
uc003bjr.1	uc002zem.2	0.94808	co	2	2	37	1973	0		919999999999999999999999999999999999999999999999999999999999999999999999999999999999999999999999999999999999999999199999999999999999999999999999999999999999999999999999999999999999999999999999999999999999999999999999999999999999999999999999999999999999999999999999999999999999999999909999999999999999999999999999999999999999999999999999999999999999999999999999999999999999999999999999999999999999199…
uc003bwl.1	uc003bee.1	0.943633	co	2	2	558	1308	0	M0295	999901999999999991999199991119991990990199101911091999999991999191999999991990910999091191999911919999999999919919099999999991911119199119199110999991910991911910199099019991990119999999109911191991019919199999911199919190990901999919911919919919199991919999901019901109199011999999911199990991119990991911999111999991991110119999191999919991991909999990919909999910109911199919119999191919019991999…
uc003cju.2	uc002lml.2	0.942492	co	1	1	681	1306	29	M0209	999991199991999991999191991119991999199199191911991999899991999191919999191999919999991191919911919919991989919919999991991991911119999119199119998991919911111911191999919999999119999191199111191991111919199999911999919189999991191999911119919919999991919999991919911199199911999999911199999911119999991911998111199991991119119199191989919991991191999999911991999111199911199919119999191919919991199…
uc003cju.2	uc002nyy.1	0.942462	co	1	2	573	1352	0	M0209	999991199991999991999191991119991999199199191911990999999901999091999999091999999999991091019911919919991999919919999991999991911119099119199119999991919911110991191999919999999119999991199111091991001919199999911999919199999991191999911019919919099991919999991919901099199911999999911199999910119999991919999011199991091119119099191999919991991190999999911991999119199911199919119999190919919990199…
uc003cjw.2	uc002lml.2	0.942317	co	1	1	648	1347	21	M0209	999991199991999991999191991119991999199199191911991999999991999191919999191999989999991191919911919919991999919919999991991991911119999119199119999991919911111991191999919999999119999191199111891991191919199999911999919199999991191999911119919919999991919999991919911199199911999999911199999919119999991919999111199991991119119199191999919991991191999999911991999118199911119919119999191919919991199…
uc003cjw.2	uc002lmp.2	0.948836	co	1	2	503	1215	0	M0209	999991109901909091099191991119991999199199101911091999990901999091900999191999909999991091919911909019990999919919099991990901911119999119199110999991919901110991191990909999999119999091109111091991091909099999011999019199999991191999911119919919090991919999991009000099109911099999911199099909110999991919999011199091091119109099100099919990991190999999911901999010199911109919119999090919919990099…
uc003cjw.2	uc003cju.2	0.947314	co	1	1	716	1280	20	M0209	999991119991919991999191991119991999199199181911891999991981999191911999191999919999991191919911919119991999919919999991991911911119999119199111999991919911111991191999919999999119999191199111191991191919199999911999119199999991191999911119919919199991919999991919911199189911999999911199199919119999991919999111199991891119119199191199919991991191999999911981999111199911199919119999191919919991199…
uc003clu.1	uc003clt.1	0.948455	co	2	2	1802	0	0		101111111111111111110111111111010001111111111111111111111111101111011101011111111111111011110111111100111101111111111111111111111111111111111111111111111111111111111101111111011111110111011010110101111111111111111111111111111111111111111111111111110111111110111111111111110011111111111111101011101101111111111111111111111111101111111111111011011111111111111111111111011011111011111101011111111111011…
uc003cpc.1	uc001egu.3	0.94282	co	1	1	1877	139	0	M0194	111111111111911111111119111191111111111191111111119111111911111119111111111111111111111911111111111111111111111111111111111199111111111191111111111119191111111191111111111119111111111111111911111111111191191111111111111111111111111111119111111111111111111111111191111111111111111111191111111119911111111111111111111111111111111111111111111111119911111111111111111119111191199111111111911111111119111…
uc003csg.2	uc002avr.2	0.94332	co	1	2	340	1604	0	M0227	009999999999999991999999991119999999999999191911991999999999999191999999991999919999991199999991919999999999999999999999999991911919999919199199999991999991919919999909999999999119990090999909990999919919199999911999919199999999999999919019919919999991919999990999909999190919990999911199999991919909991991999191999991991199109999990999999991999999999999919999999919199919999919119999191919919999999…
uc003czb.2	uc001obv.1	0.946657	co	2	4	37	1898	0		999991999999999999999999999199999999999999999999099999999099999999999999999999999909999919999999999999999999999999999999990999999919999999999199999099999999999999999999999919999999099999999999999999999999099999999909919999999999999999999999999999999999999999999999999999199999999999999909999999999999999999991990990099999990999091099999919999999999999999999999999099999999999999990999999999999910999…
uc003dtk.1	uc002mew.1	0.942569	co	3	5	80	1716	0	M0130	990991999999999990999999999109999999999999999999999909909999999901909990999999999990199999909999991199999999991099999999909999999999999999999901991911999999999990099999909019099999999999999909990099999999991909999999999999990909990999999999990999919999099999999999999010199919999999999990999009999999999999190999099990999999909099999909999999909909999999990919090999999919099909999990909991999090999…
uc003dto.2	uc002wlv.2	0.94206	co	3	5	63	1853	0		990999999909999999999999199990999999999999999999199999999099999999990999999999099999999999999999999999999999999999999999099999999999999999999999999990999999090999999999999099999999999999999999199999190999999999999909999999990999999999900099999999999099999999999999999999999999999999999999099999999991199999999999909099999999999901999999999999999009999999999999999919999999999999999999999999999999999…
uc003eos.1	uc001pcg.1	0.947949	co	4	5	46	1854	0	M0315	999999999909990999999999999099999999909999999999999909999099990999999999999009099999999999999999999099999999999999999099090999999999999999999999999999999999990991999999999009999909999999999999999999999999999999999999099999999999999999999999919999999999999999999999990999999999999999999909999999999999999999999999909099999999999999999999909099999999909999999919099999919999999999999999999999999909999…
uc003eos.1	uc001zyq.3	0.9421	co	5	5	80	1786	0	M0352	991999909999990999999099999999999999999999199999999900999901990999999999999909999999919999999999999099999999999099099999909999999990991999999919999991999999999999999999999909999999199999999909999999999999199999999909999990999999990990999999099999999999919909991999999999999999990099999999099999999999999999999999919099999999990919999999999099999999999999999919991999909999999999999999999999999999999…
uc003exc.1	uc003exb.1	0.942123	co	1	1	1989	27	0		111111111111111111111111111111111111111111111111111111111111111111111111111111111111111111111111111111111111111111111111111111111111111111111111111111111111111111111111111111111191111111111111111111111111111111111111111111111111111111111111111111111111111111111111111111111111111111111111111111111111111111111111111111111111111111111111111111111111111111111111111111111119111111111111111111111111111…
uc003exh.2	uc003czb.2	0.944163	co	4	5	51	1883	0		999999199999999999999999999099999999999999999999099999999099999999999999999999999999919999909999999999999999909999999999999999999099999999999999991999999999999999999999999999999999999999999999999999990999099999909909999999999999999909990999999999999999999999999999999999919999919999999999999999999999999909991091190099999099909199999999999999999999999999999999999999999999999901999999999999999999999…
uc003fgx.2	uc002nyy.1	0.947327	co	2	2	612	1320	0	M0209	999991199991999991999191991119991999199199191910991999999901999191999999191999999999991091019911919919991999919919999990999991911119199119199119999991919911111991191999919999999119999991199111091991001919199999911999919199999091191999911119919919099991919999991919911099190911999999911199999911110999991919999111199991091119119099191999919991901191999999911991999119199911199910119999191919919990199…
uc003hfn.3	uc002sti.1	0.945055	co	1	1	1897	119	0	M0074	111111111911111111111111111991111111911111111111111111111119111111111111111111111111911119111119111111111111111111111111111119111111111111111111111111111111111111911111111111111191111119111191119111111191111111111111111111111111111111111111111111111111111111111111111111111111111111111111111111111111111191111111911119111911111911111111111119111119111119111111111111111191911111111111911111111111111…
uc003hrc.2	uc003hrb.2	0.947983	co	1	1	1658	342	16	M0001	991111111111911191119111111111911991111111191111191191111111119111911911111111119119111111111111111119111111911111119911111111111111111111111111199111111111111111111199919119119111119111119111191991111111819911111111111111111111111111111111111111119191111991191111111111819911111199111191199911181111111911191111111111111111119111111119919911111119111111111111111111191911111111111111111181111111111…
uc003ile.1	uc002fjb.2	0.943412	co	4	5	86	1785	0	M0351	999199999999909999099999999990999999909999999999999999999099909099990999999999199999999999999999999099099999999999999999099199999999999999990999999999999099999099999999919099999901999999999909999999999999991999999909999990999999999999999999999199999099999999099999919999999999909999999999099999990199999999990999199990099999999090999909999099999909999999199919999999990999999999999990999999999099999…
uc003ile.1	uc003dtk.1	0.940915	co	3	5	99	1662	0	M0130	990199999999909999090999009910999999909999999990099990099009999991990999999099099199999999999999990199099909990999999999001199999999009999999999999919999099999990999999100099999991990999999909999999909999991990999909999990999999999999999999999991999999999999909919999099909099909999999999099919999999999999190999000990999999999090999909999999909909999999999910999999999999990919999991999999999099999…
uc003kcc.2	uc003exh.2	0.947482	co	2	5	75	1794	0		999999199999999999999991999099999999999999999999099999999099999990999990999999999999999999999909999999999999909099999999909999909999919999999999999999990999919999999999999999999999919999999999999999990999091099999999999190999991990999990999909999999999999999999999919919919909919999999099999999019999999009999991199099999999101009999999990999999999999999999999999999999999909999999991999999999999999…
uc003lbs.1	uc001zyq.3	0.946128	co	4	5	52	1874	0		991999999999999999999999999999999999999999999999999900999909991999999999999919999999999999999999990099999999990999999999999999999999999999999999999999999999999999999999999919991999999999999999999999999999999999999909999999999999999199999999999999999999909909999999999999999999991999999999999999999990909199999999919099999999991999999999999099991999999999999999990999999999999999999999999999999999999…
uc003lbs.1	uc003dtk.1	0.946411	co	2	5	76	1741	0		991011999999909990990991099190999999999999999990099910999019999999999991999909099901199009900999991099999999991999999999999999999999999999909999999999999099999999199999099019991999999999909999999999999999900990999909099999990999999999999999990990999999999999909999999990909999909909999999999999999999999999999999900099999999991999909999999999999909999999999999190999999999190909999091009999999091999…
uc003lrr.2	uc002avr.2	0.946896	co	1	2	373	1610	0	M0338	009999999999999991999999991119999999999999191911991999999999999191999999991999919999991199999991919999999999999999999999999991911919999919199199999991999991919919999909999999999119990190999919991999919919199999911999919199999999999999919919919919999991919999990999919999191919991999911199999991919919991991999191999991991199109999990999999991999999999999919999999919199919999919119999191919919999999…
uc003lsf.1	uc003lsc.2	0.94963	co	1	1	2006	0	10	M0062	111111111111111111111111111111111111111111111111181111111111111111111111111111111111111111111111111111111111111111111111111111111111111111111111111111111111111111111111111111111111111111111111111111111111111111111111111111111111111111111111111111111111111111111111111111111111111111111111111118111111111111111111111111111111111111111111111111111111111111111111111111111811111111111111111111111111111…
uc003lwk.1	uc001bsc.2	0.949077	co	1	2	1929	0	4	M0214	111011111111111111111111111111111111111111111111101111111111110111011111111111110111111111111111111111111111111111111111111111111111111111111111111111111111111111111111111111111111111111111111111801111111111111111111111111111111111011111111111111111111111111111111111111110111111111111111110111110111111111111111101111111111111111111111110811101111111111111111111111111011111111111111111111111111111…
uc003lwk.1	uc001qtv.1	0.94719	co	1	1	1979	0	37	M0214	111111111111111111111111111111111111111111111111181111111111118111811111111111118111111111111111111111111111111111111111111111111111111111111111111111111111111111111111111118111111111111118111111811111111111111111181111111111111111111111111111111111111111111111111111111111111111111111111111111111111111111111111111111111111111111111111118811111111111111111111111111111811111111111111111111111111111…
uc003lwo.1	uc001psq.3	0.943949	co	1	2	1794	42	0	M0194	111111111111911110111111111101111111011111110111111111111111111011111111111111119111911011111111101111111111111111111111111111110111111101011011111110111119101101110111110111111191111010111110111111010101011111119111101011111111111111101011101111911101101111111101111111011111111111100011111119111111110111111111111110110101111111111111111011111110111111101111111111111111911111111111011111111110011…
uc003nnf.2	uc001cis.2	0.94438	co	1	1	652	1343	21	M0209	999991199991999991999191991119991999199199191911991999999991999191919999191999989999991891919911919919991999919919999991999991911119999119199119999991919911111981191999919999999119999891199111191991811919199999911999919199999991191999911119919919899991919999991919911199199911999999911199999911119999991911999111199991991119119999191999919991991191999999911991999119199911119919119999191919919991199…
uc003nnf.2	uc001hda.1	0.94489	co	2	2	620	1337	0	M0209	999991199991999991999191991119991999199199191911991999999991999191909999191999909999991091919911919919991999919919999991999991911119999119199119999991919911110911191999919999999119999091199111191991001919199999911999919199999991191999911119919919099991919999991919911199199911999999911199999911119999991910999011199991991119119199191999919991991191999999911991999119199911119919119999191919919990199…
uc003nnf.2	uc002lml.2	0.942853	co	1	1	656	1344	16	M0209	999991199991999991999191991119991999199199191911991999999991999191919999191999989999991891919911919919991999919919999991999991911119999119199119999991919911111911191999919999999119999891199111191991811919199999911999919199999991191999911119919919999991919999991919911199199911999999911199999918119999991911999111199991991119119199191999919991991191999999911991999119199911119919119999191919919991199…
uc003nnf.2	uc002lmp.2	0.941131	co	1	1	663	1337	16	M0209	999991199991999991999191991119991999199199191911991999999991999191919999191999919999991891919911919919991999919919999991999991911119999119199119999991919911111911191999919999999119999891199111191991811919199999911999919199999991191999911119919919899991919999991919911199199911999999911199999911119999991911999111199991991119119199191999919991991191999999911991999119199911119919119999191919919991199…
uc003nnf.2	uc003cju.2	0.940712	co	1	1	650	1347	19	M0209	999991199991999991999191991119991999199199191911991999999991999191919999191999989999991891919911919919991999919919999991999991911119999119199119999991919911111911191999919999999119999891199111191991811919199999911999919199999991191999911119919919899991919999991919911199199911999999911199999911119999991911999111199991991119119199191999919991991191999999911991999119199911199919119999191919919991199…
uc003nnf.2	uc003fgx.2	0.946314	co	2	2	562	1337	0	M0209	999991199991999991999191991119991999199199191910991999999991999091909999191999909999991091919911919919990999919919999991999991911119999119199119999991919901110901191999919999999119999091199111091991001919199999911999919199999991191999911119919919099991919999991919901199199911999999911199999900119999991910999011099990991119119199191999919991991191999999911991999119199911109919119999191919919990199…
uc003obh.2	uc003lsf.1	0.94031	co	1	1	2010	0	6	M0062	111111111111111111111111111111111111111111111111111111111111111111111111111111118111111111111111111111111111111111111111111111111111111111111111111111111111111111111111111111111111111111111111111111111111111111111111111111111111111111111111111111111111111111111111111111111111111111111111111118111111111111111111111111111111111111111111111111111111111111111111111111111111111111111111111111111111111…
uc003ocm.2	uc003lsf.1	0.946201	co	2	2	1964	0	2	M0062	111111111111111111111111111111111111111111111111101111111111111111111111111111110111111111111111111111111111111111111111111111111111111111111111111111111111111111111111111111111111111111111111111111111111111111111111111111111111111111111111111111111111111111111111111111111111111111111111111110111011111111111111111111111101111111101111111011111111111111111111111111111811111011111111111111111111111…
uc003ocm.2	uc003obh.2	0.948686	co	1	2	1937	0	1	M0062	111111111111111111111110111111111011111111111111101101111111110111111111111111110111111111111111111111111111111111111111111111111111111111111111111111111111111111111111111111111111111111111011111101111111101111111111111111111111111111111111111111111111111111111111111111111111111111111111111011111101111111111111111111111111111111101111110011111111111111111111111111111111111011111111111111111111111…
uc003oef.3	uc002huq.2	0.942937	co	1	1	1935	73	8	M0282	111111111111111119111111911111111111111111111181111111111111111111911111111111111191111111111111111111111191111111111911111111111111111111911111111111191111111111111191111111111111111111111111111111111111111111111111111911111111191111111111111111111111191111111111119111111111111111181111111111111111111111111111111111111111111111111111111111111911111111111111111111111111111111111111191111111111111…
uc003oef.3	uc002kli.2	0.943677	co	1	1	1939	74	3	M0282	111111111111111119111111911111111111111111111111111111111111111111911111111111111191111111111111111111111191111111111911111111111111111111911111111111191111111111111191111111111111111111111111111111111111111111111111111911111111191111111111111111111111191111111111119111111111111111111111111111111111111111111111111111111111111111111111111111111911111111111111111111111111111111111111191111111111111…
uc003ozu.2	uc002xav.2	0.943516	co	4	5	33	1656	60		109009909909000999999919999999818909909909999999099999990999099999099899999908099999999999990999099999919999999099990999999999899999099999990999899999099099999999999990099909998990099998900999999999999099999909999008099990900999999909999898999090999099990999999099999999999999999999999909099999999909099999990999990909999998999900909900999019099999989999999999899199999999999999999098999999999099999…
uc003pjc.2	uc001zkx.3	0.942631	co	2	2	1872	106	2	M0282	911111111111111119111011111191111111111111111191111111111111111111111111111111111191111111911111111111111111911199111111111111111111111111111111111111111111111111111111110111111101191111911110111111111111111111111111111111111111111911119111111191111111111111911111111111111111111111011111111111111111111111111111191111101111111111111111111111191911111111191111119111111111111111111111111111111119111…
uc003qaj.2	uc001zyq.3	0.940044	co	2	5	57	1800	0		990999919999999919999099999999999999999999199999999900999909990999999999909909999999909999999999999099999909990099099999999999999991990999999999990990990999999999999999909909990999999909999999999199999999999909999909999990099099999190999999199999999999919919999099999999999999990099999099999999999999909999999999099099999999999909999999999999991999999999999919999999909999999999999999999999999999999…
uc003snn.3	uc003snm.1	0.940241	co	1	1	682	1297	37		999991199998999991999191991119991999199199191911991999999991999191919999191999919999991191919911919919998999919919999998991991911119999119199119999991919911111918198999819999999119999191199111191991111919189999911999919199999991191999911819919919199991919999991919911199199911989999911199999981119999991911999111199991991119119199191999919991991191999999911991999111199911119919119899191919919991199…
uc003swc.2	uc003swb.2	0.944475	co	2	2	1705	165	3	M0009	191111111111111119110111111191110011111111111111011191111119119110901111911111101101111111110111911109111111011111111111111119110111111111111111111111111111111111911101111111911011110111111919111091111101110111110101191111011110111111111190101111911111111111111109110111119110111111111111111919111191111101111911111019111191091111111111011111911111011110101111111111111910111011111111911011111119911…
uc003swx.2	uc001pks.2	0.940616	co	4	4	32	1950	0		990999999999999199999199999999999999999999999999999999999199999999999999999999019999909999999999999999999999999199999999909999999919999999999999999999999999999199999990999999999999999999999999999999999999999999999099999999999999909999999999999999999999999999999999999999999999999999999999999999999999999999999999919999999990999999999999999999999909990999999999999999999999999999999999919999999999999…
uc003sxz.2	uc003sxy.1	0.944726	co	1	1	1908	108	0		111111111911111111111111111111911911111111111111191111111111111111911111111119119111111111111111911111191111911111111911111111111111111111111111111111111111111111111191111119111111111111111111111111111111111111111111111111191111111911111111111111111111111111111111911111119111111111111111111111111111111111111111111111111119119111111111911111911111911111111111111111911911111911111111111111911111111…
uc003syz.1	uc003syx.2	0.949961	co	1	1	961	1055	0		111191119999991119199919999991119911111991911999119111199999119991911111199911191199999111911911199119111999999919111991191999111919199999911199199911999119911199191111191111911991199191911119199991191199999911919991199991111111199911999191919191191119999991199191119199999199191191999111119919991119199119911991191999999191119119999111191119119919919111199991919919991191999191911191999999199119991…
uc003szx.2	uc002cwt.2	0.949099	co	5	5	79	1788	0		999190999999999099909999999999999999990999099991999099999999999999099999999999999999910919999999990999999999999999999999999999919990990999199999999990991999999199999999999991999990999999999999999999999999999999999999999999999909999909199991090999999919199999999999091999999099999099909999999999999999999999999909909999909999999999999999999999999909999909999999999999999999999909999099999999999099999…
uc003tcq.1	uc003tcp.1	0.945774	co	1	1	1736	267	13	M0055	111191191111911111919191191111911191111119111911191111111911111111911111111111919991911111911911911111191111111111111111991191111111911111199111111111911111111111111111111111191111111111111111111111111119111111111911111111119111111191111119111111119911111111111111911111111111911111911111911111111191911111111111119191111111111111191191111191111111111919911111111111111911111911111111111119111111191…
uc003tkp.2	uc002avr.2	0.945593	co	2	2	308	1688	0	M0293	909999999999999991999999991119999999999999191911991999999999999991999999991999919999991199999991919999999999999999999999999991911919999919199199999999999991919919999999999999999119999999999919991999919919999999911999919199999999999999919919919919999991919999990999999999999919999999911199999991909999991991999191999991991199199999999999999999999999999999919999999919199919999919119999191919919999999…
uc003tkp.2	uc002bqv.2	0.943313	co	2	2	467	1525	2	M0338	999991199999999991999191991119991999199199191911991999999991999991999999991999919999991190999911919999999999919919999999999991911119999119199119999999999911919919199999999999999119999999199111991991119919999999911999919199999991999999911919919919999991919999991999991199999911999999911199999991109999991911999111199991991119199999099999919999991999999999919999999919199911999919119999191919919991999…
uc003tkp.2	uc002dmf.2	0.946628	co	2	2	459	1527	0	M0293	909991199999999991999190991119991999199199191911991999999991999991999999991999919999991190999911919999999999919919999999999991911119999119199109999999999911919919199999999999999119999999199111991991119919999999911999919199999991999999911919919919999991919999991999991199999911999999911199999991109999991911999111199991991119199999099999919999991999999999919999999919199911999909119999191919919991999…
uc003tkp.2	uc002hry.2	0.944464	co	1	2	456	1525	0	M0188	909991199999999991999191991119991999199199191911991999999991999991999999991999919999991091999911919999999999919919999999999991911119999119199119999999999911919919199999999999999119999999199101991991119919999999911999919199999991999999911919919919999991919999990999991199999911999999911199999991119999991910999111199991991119199999099999919999991999999999919999999919199910999919119999191919919991999…
uc003tkp.2	uc003bwl.1	0.946192	co	2	2	470	1524	1	M0295	909991199999999991999191991119991999199199191911991999999991999991999999991999919999991191999911919999999999919919999999999991911119999119199109999999999911919919199999999999999119999999199111991991119919999999911999919199999991999999911919919919999991919999991999991199999911999999911199999991109999991911999111199991991119199999099999919999991999999999919999999919199911999919119999191919919991999…
uc003tkp.2	uc003lrr.2	0.946259	co	1	2	471	1527	0	M0338	909990199999999991999191991119991999999199191911991999999991999991999999991999919999991191999911919999999999919919999999999991911119999119199119999999999911919919199999999999999119999999199111991991119919999999911999919199999991999999911919919919999991919999991999991199999911999999911199999991119999991911999111199991991119199999199999919999991999999999919999999919199911999919119999191919919991999…
uc003tqd.2	uc003tqc.3	0.947891	co	2	3	473	1156	7	M0037	199991199991999990999091990109198919199019090900990199999910999190019199991999909999990111919910901919991999909909991999990990101009919009099009999991909910080001091999019999099109199091199100190991101109199999910999909099919190191199901109119909099990909999991909911199199911099999900019199990009919990911999101919990991109011019091199909190110190999999909991999010199901019999009199090919909990199…
uc003wgo.1	uc003big.3	0.94878	co	4	4	40	1740	58		999999990999999909999990999999990099990999998908999089999998899999999999999999989999099999999989999999999999009989999999999999090999999809999989919990989911809999099999999990999999990991999919999999199999999999900999909199909999999999910999909999999998990999998999990999999999999999909099999999999999990099099190999999999999909099899999999999999999999999999999999099999999999999999999909199909999999…
uc003wgo.1	uc003dla.3	0.943619	co	1	4	65	1801	0		999999990999999909999999999999991999999999991900990999909991999999909999991999919999099999999999999999991999009999999999999990990999999099999909999991999901009999099999999999999999990990919909999999991999999999909999999199999999999999900999909999999999910999999999990999999999999999999999999999999991999099999190999999999999909099099999999999999991999999999999999999090999999999999999909099999999999…
uc003whx.1	uc003whu.3	0.942627	co	2	2	1741	67	4		111111111111011101111111111111110001111119111111091191011011111111911010111111119111111111111111111110111011911111111111111111111111111111191111101111111111111111111101111110111111111111100110191001101111111111111101111101810111111111111100111110111111111110101111111111111011111111111111119011111111111011101111110001111111111111111111010911111110111111110111110111101901011011111110001111011111101…
uc003wlt.2	uc002avr.2	0.943854	co	2	2	339	1656	0	M0293	999999999999999991999999991119999999999999191911991999999999999191999999999999919999991199999991919999999999999999999999999991911919999919199199999999999991909919999999999999999119999990999919991999919909199999911999919199999999999999919919919919999991919999991999919999199919999999911199999991919999991991999191999991991199109999990999999991999999999999919999999919199919999919119999191919919999999…
uc003wlu.1	uc002avr.2	0.94648	co	2	2	351	1635	0	M0293	019999999999999991999999991119999999999999191911991999999999999191999999991999919999991199999991919999999999999999999999999991911919999919199199999991999991919919999999999999999119999190999919991999909919199999911999919199999999999999919919919919999991919999991999919999199919990999911199999991919999991991999191999991991199109999990999999991999999999999919999999919199919999919119999191919919999999…
uc003wlu.1	uc002pnp.2	0.948119	co	2	2	599	1287	0	M0338	199991199990199991999191991119991999199199191911991999909991999101909999991999919999991101919911919919990999919919999990990991911119999119199109999191909911010911191199919199999110999190199111191991100019199999911999919199999991090999011919919919199991919999990919911199199911900999911199999901119999991911999111999991991119111099191990919991991090999999919991999110199911009919119999191919919991099…
uc003xbj.3	uc002avr.2	0.946098	co	1	2	367	1600	0	M0338	119999999999999991999999991119999999999999191911991999999999999191999999991999919999991199999991919999999999999999999999999991911919999919199199999991999991919919999909999999999119990190999919991999919919199999911999919199999999999999919119919919999991919999991999919999190919991999911199999991919919991991999191999991991199109999990999999991999999999999919999999919199919999919119999191919919999999…
uc003xed.3	uc002avr.2	0.941995	co	1	2	360	1631	0	M0338	099999999999999991999999991119999999999999191911991999999999999191999999991999919999991199999991919999999999999999999999999991911919999919199199999991999991919919999999999999999119999191999919991999919909199999911999919199999999999999919919919919999991919999991999999999199919991999911199999991909919991991999191999991991199109999990999999991999999999999919999999919199919999919119999191919919999999…
uc003xgi.2	uc003xgg.2	0.940085	co	1	1	1989	18	9	M0282	111111111111111111111111111111111111111111111111111111111111111111111111111111111111111111111111111111111191111111111111111111111111111111811111111111111111111111111111119111111111111111111111181111111111111111111111111111111111111111111111111111111111191111111111111118111111111111111111111111111111111811111111111111111111111111111111111111111111111111111111111111111111111111111111111111111111111…
uc003ybs.1	uc002als.2	0.942181	co	2	3	301	1627	0		999990999999999991999199991119999999999999191911991999999991999991999999991999919999091190999911919999999999909999999999999991910119999919119119999990999091919919199999999999999119999991199999999999999999099999991999919199999991999999919919909919999991919999991999909099999919999999911199999999119999991900999019999991999119199999999999909999990999999999919999999919999919199919119999091919999990999…
uc003ybs.1	uc002avr.2	0.94557	co	2	2	301	1696	0	M0297	999999999999999991999999991119999999999999191911991999999999999991999999991999919999991199999991919999999999999999999999999991911919999919199199999991999991919919999999999999999119999090999919999999999999099999911999919199999999999999919919919919999991919999991999909999999919999999911199999999919999991991999191999991991199199999990999999991999999999999919999999919999919999919119999191919999999999…
uc003yfa.2	uc003yez.2	0.946726	co	1	1	832	1181	3		991919911999119919111199199991919199911999119991999919911111911199999911119119999991919999199191911191999111191191191119191199899911111991999999111199191919999119919911999199991999911919999999919111999999911119119119999911999119919191119999191199919919199119111199919911911999919119199999111199999991919199191919111199119919991191991999991999999999119911999119911919111999991999991911911191991199919…
uc003zgh.2	uc003eos.1	0.94413	co	1	5	39	1932	0		999999999999990999999999999999999990999999999999999999999999999999999999999099999999999999999999999999999999999999999999990999999999919999999999999999999999999991999999999099999099999999999999999999999999999999999999999999919999999999999999999999999999999999999999999999999999999999999999999999999999999999099999909999999999999999199909999999999999199999999999999999999999999999999999999999999999999…
uc003zkt.1	uc003dtk.1	0.941176	co	2	5	33	1910	0		999990999999999990999999999199999999999999999990999999999099999991999999999999999999999999999999999909999999999999999999999999999999999909999099999999999999999999099999999999999999990999999909999999999999999999999999999999099999999999999919999999999999999999999999999999999999999999999999999999999999999999999999999990999999999999999999999999999999999999909999999999999990190909999999991999999999999…
uc003zzc.2	uc002avr.2	0.944148	co	2	2	345	1646	0	M0219	999999999999999991999999991119999999999999191911991999999999999191999999991999919999991199999991919999999999999999999999999991911919999919199199999991999991919919999999999999999119999090999909991999919919199999911999919199999999999999919919919919999991919999990999999999199919999999911199999991919999991991999191999991991199109999990999999991999999999999919999999919199919999919119999191919919999999…
uc004adu.2	uc003iet.2	0.941129	co	3	3	31	1465	248		991909099990980998999999999899899999099998999999999999999999080099990899990099999998998098988981999909090999989909198990899999989989998999999998999099999009890888990998089999998990099090999999089890998999899999999999998999909898909989989099999909999999999999998999909999099099990990099999899999990999899990990999919999899990999999990099999099909999099999999898989999099899099999009999999909899991899…
uc004ahg.2	uc003dvz.2	0.94889	co	1	5	47	1878	0		999999999999999999999999999999999999999099999990999999999999999919999999990999999999909999999999991999999999009999999999999990999999999919999999999999999999999909999999999999999009909999999999999999999999999999991999999999999990999999901999909999999999999999999999999999999999999999999099999999999999999999999999909099999999999999999999919999999999099999999999999999999999999999999999909999999999999…
uc004aiq.2	uc002avr.2	0.947491	co	1	2	357	1615	0	M0338	199999999999999991999999991119999999999999191911991999999999999191999999991999919999991199999991919999999999999999999999999991911919999919199199999991999991919919999999999999999119990090999919991999919919199999911999919199999999999999919019919919999991919999990999919999090919991999911199999991919919991991999191999991991199109999990999999991999999999999919999999919199919999909119999191919919999999…
uc004bud.3	uc003tkp.2	0.945306	co	1	2	447	1540	0	M0338	999990999999999991999191991119991999199199191911991999999991999991999999991999919999991190999911919999999999919919999999999991911119999119199119999999999911919919199999999999999119999999199111991991119919999999911999919199999991999999911919919919999991919999991999991199999919999999911199999991109999991911999111099991999119199999099999919999999999999999919999999919199911999919119999191919919991999…
uc004cbg.3	uc001zyq.3	0.943531	co	3	5	67	1763	0		990999909999990999999999999999999999999999999999999900999999990999999999911909999999909999999999990099999109990009999999909999999999999999999909991999991919999999999999999909999999909909999909999999999999199909999909999990099999999099999999999999999999919999999099999999999999999099999999099099999999909999999999009099999999991909999999999099991999999999999919999999999999999999999999999999999999999…
uc004cty.2	uc001crh.2	0.94385	co	3	4	33	1945	0		199099999999199999999999999999999999999099919999999999999999999999999999999999190999999999999999999199999999999999999999991999999999999999999999999999999999999999999999099999999999999999990999999999999999999999999999991999999999999919999999999999999999999990999999919999999999999999999999991999999999999999999999999099999999999999999990999999999999199999999999999999999999990999999999999999999999999…
uc004cty.2	uc002fjb.2	0.947441	co	1	5	34	1944	0		999199999999199999999999999999999999999999999999919999999099999999999999999999199999999999999999999099999999999999999999999999999999999999999999999999999199999999999999999199999999999999999999999999999999999999999999999999999999999999999999999199999999999999999999919999999999909999999919999999999999999999999999999099999999999900999991999999999999991999999999999999999999999999999999999999999999999…
uc004dyg.2	uc001hkm.2	0.944408	co	1	1	2013	3	0	M0282	111111111111111111111111111111111111111111111111111111111111111111111111111111111111111111111111111111111111111111111111111111111111111111111111111111111111111111111111111111111111111111111111111111111111111111111111111111111111111111111111111111111111111111111111111111111111111111111111111111111111111111111111111111111111111111111111111111111111111111111111111111111111111111111111111111111111111…
uc004dzg.3	uc001llr.2	0.94206	co	2	2	552	1312	0	M0209	999901199991999991099191991119990999199109191911991999990991999191999999091999999999091991909911909919991999919919999990090991901119999119199119999991019901110001191999919999999119999991199111991991991919199999901999919199999991191999911119919919999991919909991909901099199911999999911199999919119999991911999911199991900119119900191999919991991100909990911991099119199911199919119999190919919099199…
uc004dzg.3	uc002mot.1	0.949177	co	1	2	697	1196	0	M0209	909901199991990091199191901119991999119119191911991999990991999191999999191909999999191991919911919919991999919919990991190911911119999119199119999991019911111111191999919999999119990991199111991991991919199019911099019199909991191999911119910910999991919909991019911199109911999999911199199019119099991911909911199191901119119919110999019991991101909991911991199119199911199919119999191919919199199…
uc004dzg.3	uc002tzh.2	0.941174	co	2	2	588	1350	0	M0209	999991199991999991999191991119991999199199191911991999999991999191999999091999999999991991919911919919991999919919990991990991911119999119199119999991919911110911191999919999999119999991199011991991990919199999911099019199999991191999911119919919999991919999991919911099199911999999911199999919119999991911999911199991991119109999191999919991991191999999911991999119199911199919119999091919919999199…
uc004etr.3	uc004etq.3	0.942661	co	1	1	1430	586	0		199111119919111991119191111111111999111119111111191991111191919191911111111911919191111111991111911199191119119911119999111191911111991119191111191911119111111111191111111111191111111111119111911991111111191191111111111191991111191919111119911911191191111111111119111119199111111199111191919991191191991911911111111911911111119191191199111999991111919191111199199111191111119111111191191111911191111…
uc004euu.2	uc002mkg.2	0.941784	co	1	1	1990	0	26	M0214	111111111111811111111111111111111111111111111111111111111111118111111111111111118111111111111111111111111111111111111111111111111111111111111111111111111111111111111111111111111111111111111111111111111111111111111111111111111111111111111111111111111111111111111111111111111111111111111111111111118111111111111111111111111111111111111111111811111111111111111111111111111811111111111111111111111111111…
uc004ewg.2	uc004ewd.2	0.944662	co	1	1	1633	376	7		191911111991198911111191191111111111191119111911191919911911911111919111111191919111911111119111911111191111111111199111911181111111111111119111111111911111111111111111111199111111911111199111111111111919111119111119111119911111111111111119111919119111111111111111911111111911911911911191111111111191911111199111111911111119111191111119911911911191191111111111911111111911111911118119111119911191111…
uc009wfq.2	uc001mka.2	0.940401	co	1	2	530	1434	0	M0338	999991999999999991999199991119991999999199191911991999999911999111999999991999919999991199999911119999999199919999991999999991919119919019190119991999909990019911199999099990991910099991199111191991919919199999990999919199999991999999011919919919199991919999991919191199909919999999911199999999119999990911999111999991991199119999199999919991991199999999919991999119199901199911119999190919999991999…
uc009wfq.2	uc002avr.2	0.948328	co	2	2	358	1606	0	M0338	009999999999999991999999991119999999999999191911991999999999999191999999991999919999991199999991919999999999999999999999999991911919999919199199999991999991919919999909999999999119990190999919991999919909199999911999919199999999999999919019919919999991919999991999909999190919991999911199999991909909991991999191999991991199109999990999999991999999999999919999999919199919999919119999191919919999999…
uc009whp.2	uc002qvn.1	0.94543	co	1	1	1731	284	1	M0282	111111111119111111111111911111191911111111111111111111111111119111111919111111111199111111911111119119111991111119111911111119111111111119111111191111119111111911911191119111111111111111111911199191111111119111111111111191111111191919111111911111191191111991191191111119111119111111111111111911111111111911111111111111191111111111111111119111111111911191191991119111111191111111111191111111111111111…
uc009xid.2	uc002tcx.2	0.945015	co	3	4	32	1930	0		999999999999999999999999999999999999999999999999999999099999199999999999999999999999999999999999999999999999999999999999999999999999999999999999999999999999999999999999999999999990999999999999999999999099999999999999099999999999999999999999999999999099999999999999999919999999999999999999999999999199999999999999919999999990999999999901999999999999999999099999999999999999999991999099999999999999999…
uc009xkf.1	uc002mew.1	0.943516	co	1	3	33	1953	0	M0264	999999999999999999999999999999999999999999999999999999999999999999999999999999999999919999999999999199999999999999999999999999999999999999999999199999999999999999999999999109999999999999999999999999999999999999999999999099999909199999999999199999999999999919999999999999999999999999991999999999999991991999999999099999999999999999999999999999999999999999999999919991999919999999999999999999999999999…
uc009yaj.1	uc002xof.2	0.947471	co	2	3	491	1005	0	M0209	099991190001999991090191991119090999199109191911091009990001090091009999191099009999991000909911009910991099910919999991000991901110990119199119999901910911110001191909010009099119909991199111091991001919099099901909910199990091191099911019019019099991910990991909901009199911990999911199909900119909991910999010000991990119119090190000919991001190909999911091999019199911190909119990090919919090099…
uc009yrp.2	uc002tzh.2	0.943721	co	2	2	763	1124	0	M0209	999991199991919991909191991119901999199199191911191999999991999191919999191099919999991191919911119919991990919919911991991991111110999119119119990991910911111911191909919999990119909191199111191991111919199999911099019199199991191999911119919019199191919999091919911109199911901999111109999911111999901911099111199991991119109199191119919991991191999999111991999119199911199919119999191919919911109…
uc009yrp.2	uc003nnf.2	0.94093	co	1	1	663	1339	14	M0209	999991199991999991999191991119991999199199191911991999999991999191919999191999919999991891919911919919991999919919999991999991911119999119199119999991919911111911191999919999999119999891199111191991811919199999911999919199999991191999911119919919899991919999991919911199199911999999911199999911119999991911999111199991991119119199191999919991991191999999911991999119199911119919119999191919919991199…
uc009ysl.2	uc001oow.2	0.944772	co	1	1	476	1540	0	M0007	991199999999191199999999919991999911919999919999119191199199199999999191999191991199999999991199199199919999999919911999199199199999999199911999999919199999999999999991999111919991199999911999999999999191999911999191199991199199999999999991999191991999991999999191199999999999111919999919199991991999999999999999991199999991999919999911991999199999999191999999199999999199999191999999911999119119991…
uc009zww.1	uc002fti.2	0.942339	co	1	4	31	1953	0		999999999999999999999999999999999999999199999999999999919999999990999999999909999999999991999999099999999999999999999999999999999999999999999999999991999999999999999999999999999999999999999999999999999999999999999999999999999999999999999999999999999999999999999999999999999999999999999999099999999999999999999999999999999999999999999999999999999999999999999999999999999999991999999999919999999999999…
uc010bao.1	uc003wgo.1	0.948554	co	2	4	37	1719	57		999999990999999809999990999999990099990999999901990109909990899999909999990999909999999999999919999999998999099909999999999998999999999809999989009990999909809909899999999990999999999991989009999999090999999999900999989199909999999999910999989999099990909999990999998999999999999999989099999999999990990009999890999999999999909099099998999999999991999999999999991099190999999999999999909099989999999…
uc010bms.2	uc003dtk.1	0.943758	co	5	5	38	1889	0		999990999999999999999099999910999999999999999999999999999099999990999999999999999999999999999999999909999999999999999999099999999999999919909099999990999999999999999999990999999999999999999909990999909999999999999999999999999999999999999999909991999999999999999909999099999919999999999999999999999999999999999999990090999999999999999999999999999999999999999990999999999999090919999999091999999991999…
uc010ceo.2	uc001luj.2	0.944433	co	2	4	71	1826	1		099990991919999099999999999990999999999999999999099999999999999999999090990909999999999999999919999999999990999999909999999999999999999999999999999900999009999999999999099999999999999999991999999999999999999999999999999999999999999999999999999019999999999919199999999999999999090999999999091999990999999999999999109999999990991999999999999999999199919999999999999999999999999999199099999999999199999…
uc010ceo.2	uc010cct.1	0.945832	co	2	3	48	1917	0		999990999999991999999999999999999999919999999999999999999099999999919099990999099999999999999999999999099999999919991999990999999999999999999999999999999999999999999999999999999999999999999909999999199999999999999909999999999999999999999999999999999999999999999999999919999999999999999999991999999999999999999999999999999999999999999999999999999999999999999999999999999999999999999999999999999099999…
uc010css.2	uc001vdh.2	0.948258	co	2	5	41	1909	0		999999999999999999999999999909999999999999999999999909919999999999999999999999999999919999900919999999999999999999999999999999999999999999999999999999999999999999999999099990999999999999999909999999919999999999999999999999999999999199991999999999999999999999909999999999999999999999999999999999999991990999999999999999999999999999999999999999999999999999999999999999999999099990999999999099999999999…
uc010css.2	uc002qzp.1	0.949198	co	4	5	33	1913	0		999999999999999999999999999919999999999999990999999909999991999999999999999919999999999999990909999999999999999999999999999999999999999999999999999990999999999999999999099990999999999999999909999999919909999999999999999999999999909099999999999999999999999999999909999999999999999999999199999990999999999999999919999999999999999999999919999999999999999999999999999999999999999990999999999099909999999…
uc010css.2	uc003wiu.3	0.943975	co	2	5	43	1901	0		999999999999999999999990999999999999999999991999991999999999999999999999990909999999909999909999919999999999999999919199999991999999999999999999999091999999999999999999999999999999999999999919999999999909999999999999999999999999999999999999999999999999999999909909999999999999999999999999999999999991999099999919999999999999999999999909999999999999999999999199999999999999199990999999999999909999999…
uc010cvq.2	uc002pyq.2	0.945929	co	3	5	97	1671	0		999199999999999099999999909990999999999909999999919099999909099999999999999099999909999999990999099999999999999999999999909999999999999999900999999909999999999199990990099999999990099909900999999999099099999999999990990999999199999909999990999099919999999099919999999999199999990009999909099999990999999999190999909999999990999999999909999999999199199999190099999199999099990999999999999991990909999…
uc010cvq.2	uc002tml.2	0.942616	co	4	5	43	1887	0		999999999999999999999999999999999999999999999999999999999909999999999999999999919999999999999999999999999999999999199999999999999999999999990999999099999999999999909999099999999991099999999999999999999999999999999999990999999999999999999999999999909999999099999999999909999999999910999999999999999999999999999909909999999999999999999999999999999999099999099999999099999999999999999999999999990999999…
uc010cxx.2	uc002jfz.2	0.949569	co	3	4	98	1775	0		999990999999999999999999999999999999909999999919999999999999999991999999999999999999999999999999900999999999990909919909999999919099999999999999099901999999909991099999199991999990999999919999999990999999901919919999099099999999199999999999099990909999999999999999999910999999999199999999999990999999999909999199909199999099991999999919919099999999999999999110999999999999919999999999999999199909999…
uc010cxx.2	uc003exh.2	0.942308	co	1	5	64	1838	0		999999999999999999999099999099999999919999999999099990999999999990999999999999999999999999999919991999999991999909999199999999909099909999999999991999999999919999999999999999999999999999999999999999999991991919909909999099999999999999990999919999199999999199999999999919999999999999999999999999999990999909999099999099999099191909999999999999999999999999999919999999999999919999999991999999999999999…
uc010cxx.2	uc009xid.2	0.940269	co	3	5	59	1798	0		999999999999999999999999999990999999999999999999999999999909099999999999999999099999999990999999999999999999999999909199999999919999909990909999099990099999990990199990999990999910999999999909999999999991991999999999099099999999999999999999999990919999999999991119999919999999999999999999999990999990990999999999909999999999991909999909999999999999999999909999999999999999990999999990999999099909999…
uc010dkr.2	uc002kmt.1	0.940223	co	1	2	319	1684	0	M0338	991999999999999991999999991119999999999999191911991999999999999191999999999999919999991191999991919999999999999999999999999991919119999919199199999999999991919919199999999999999119999991199991999991999999199999911999919199999991999999919919999999199999919999991999999199999919999999911199999991909999991999999111999991999119109999999999999999999999999999999991999919199919999919119199991999999990999…
uc010dkr.2	uc002wta.2	0.940228	co	1	2	330	1667	0	M0338	991099999999999991999999991019999999999999191911991999999999999191999999999999919999991191999991119909999999999999999999999991919119999919199199999999999991919919199999999999999119999991199991999991999999199999911999919199191991999999919919999999199999919999991999999199999919999999911199999991909999991999999111999911999119199999999999999999999999999999999991999919199919999919119991991999999990999…
uc010dkr.2	uc003hmd.2	0.946266	co	5	5	48	1911	0		999999999999999991999999991099999999999999191999990999999999999999999999999990999999991999999999999999999999999999999999999999909909999999090999999999999999999919999999999999999999999999999999999999999999999999999999999999099990999999999999999999999999919999999999999999999909999999911999999999909999999999999999999991999999999999999999999999999999999999099999999999999999999909999999999999999990999…
uc010dkr.2	uc003yin.2	0.94381	co	2	2	345	1636	0	M0338	911199999999999991991999991119999999999999191911991999999999999191999999999999919999991191999991119909999999999999999999999901919119999919190199999999999991919919199999999999199119999991199991999991999999199999911999919199991991999999919919999999199999919999991999999199999919999999911199999991909999991999999111999911999119109999999999999999999999999990199991999919199919999909119090991999999990999…
uc010duq.2	uc010ceo.2	0.94654	co	1	5	93	1766	0		099999999999999099999999999990999999999999999999099999999099999999919999999199999999999990999999990099999999999999099999990999999991999999999009999991199109999999999999099999991919999999999999999190909999999999909909999999999999099919999999999999909999991999999099909999999999009099990999099999999991019999999199099999999999991099999909999999999999099999999990999999999999999919199999909999999190999…
uc010etv.2	uc001obv.1	0.940256	co	4	5	38	1938	0		999999999999999999999999999999999999999999999199999099999199999999999999999999999999999909999999990999999999999999999999999999999999999999999999999999999999999999999999999999999999099999991999999999999199999999999999919991999999999999999999999999999999999999999999999999999999999991999999999999999999999999990999991999999999999999909999919999999999999999999999999999999999999999999999999990999999999…
uc010exg.1	uc010cct.1	0.949719	co	1	4	40	1863	0		990991999999999999999999999099999999999999999919999999999099999999911199990999099999999999999999999999999999999909990999991999909999999999999999999999999999999999999999999999999099909999999999999999199999999999999909999999999999999999990999999999999999999999999999999909999999999999999999999999999999999999999999991999999099099999999999999999999999999999999999999999999999999999909999999999999099999…
uc010fbh.1	uc002fik.3	0.946371	co	4	4	31	1960	0		999999999999999999999199999999999999999999999999999999999099999999999999991999999999999999999999999999999999999999999999999999999999999199999999999999999999999999999999999999999999099999999919999999999999990999999999999999999999999999999999999999909999999999999999999999999999999999999999999991999999999999999999999999999991999999999999999999999999099999199999999999999999999999999999999999999999999…
uc010fbh.1	uc002jik.2	0.949885	co	4	5	34	1911	0		999999999099999999999099999999999999999999919999999990999099999990999999999909909999999999999999999999999999999999999999999999999999999099999999999990919999999999999999999999999999099999909909999999999999999999999999999999999919999999909999999999919999999999999999999999999999999999999999999990999999999999999099999999999991999999999999999999999999199999099999999999999999999999999999999999999999999…
uc010fbh.1	uc003kxg.1	0.942017	co	5	5	35	1920	0		999999990099999999999099999999999999999999919999999990999199999990999999990909909999999999999999999999999999999999999999999999999999999199999999999991999999999999999999999999999999099999919909999999999999900990999999999999999919999999909999999999999999999999999999999999999999999999999999999991999999999999999099999999999999999999999999999999999999999999999999999999999999999999999999999999990999999…
uc010fnt.2	uc001luj.2	0.944758	co	4	4	31	1941	0		999999999999999999999999999990999999999999999999999999999999099999999999991909999999999999999999999999999999999999999999099999999999999999999999999999999999999999999999999999999999099999999999999999999999999999999999999999999999999999999999999999999999999999999999999999999999099990999999099999999999999999999999999991999999999909999999999999999909911999999999999999999999999999999999999999999999999…
uc010fnt.2	uc002jfz.2	0.944761	co	1	5	37	1925	0		999999999999999999999999999999999999999999999999999999999099999999999999991999999999999999999999999999999999999999999999909999999999999999999999999999999999999999999999999999999999099999999999999999999999999999999999999999999999999999999999999999999999999999999999999999999099099999999999999999999999999999999999999199999999999999999919999999999909901999999999999999999999999999999999999999199999999…
uc010fnt.2	uc003cvp.2	0.941289	co	4	4	41	1898	0		999999999999999999999999999991999999999999999999991999999099999999999999991909099999999999999999999999999999999999999999999999999999999999999099999999999999999999999999999999999999999999999999999999999999999999999919999999999999999999999999999999999999999999999099999999999099099999999909099999999999999999999999999191999999999900999909999999999909919999999999999999999999990999999999999999999999999…
uc010fwj.1	uc002vly.1	0.949329	co	1	1	672	1335	9	M0071	999991199999999991999191991119991999199199191911991999999991999191919999991999919999991191919911919919999999919919999999991991911119999119199119999991919911111911191999919999999119999991199111191991111919199999911999919199999991191999911119919919199991919999991919911199199911999999911199999991199999991911999111199991991119119199191999919991991191999999919991999111199911119919119999191999919991199…
uc010gwq.1	uc004bkk.3	0.940789	co	1	5	96	1688	0		999999191999101999999099909090999999999999999919099999919099999999999909999999999991909990999999999999999991900199199999909999999999999009909199199999090909991999999999999099990099999990999999919999999919990999099199999999919991999999999999999199909999009999919099999909999099091999999199999991990990099919999091901999999999999009999999909999999909999999199099999999999999099999999999990999999999999…
uc010hee.1	uc003wgo.1	0.944144	co	1	5	36	1896	0		999999990999999099999999999999999999990999999999999919999999099999999999999999999999099999999909999999991999099999999999999999999999999999999999099991999999999909999999999990999999999991999099999999990999999999999999999999999999999999999999999999999999990999990999999999999999999999919999999999999091999999099999999999999999999999999999999999999999999999999999999099990999999999999999999199909999999…
uc010hjw.2	uc001zyq.3	0.940753	co	3	3	42	1865	0		999999999999990999999099999999999999999999999999999999999900999999999999900919999999999999999999999099999999999909999999999999999990999999999999999990990909999999999999909999991999919999999999999199999999999919999909999999999999990199999999099999999999909999991999999999999999991999999099999999999990999099999999009999999999999999999999999999999999999999999999990999909999999999999999999999999999999…
uc010hng.1	uc010apq.1	0.941489	co	4	5	47	1913	0		999999909999999999999999999999999999999999999999999999999999999999999999999999999099999909999999909999919999999999991999999999199999999999999999999999999999991999999999999909999999919999999909999999999999999199999999999999999990999999999999909999999999999999999999999999999999999910999999999999999999999999199999999999999999099999999999999999999999999999999999999999990999991999999999999999199990999…
uc010hsp.1	uc002tsh.2	0.940168	co	3	4	50	1840	0		990999999999009999999999999999999999999999099991999099910999909991999019999999099999999999999999999999099999919099999999999999919999999999999099091999199999999009999990999109999999999909999909999999999909999999999909999999999999999999999999909099999999990999999999999999999999999999999999999999999999099999999199990909099999999099999999999999999999990999999991999999999999999999999991900999999999999…
uc010htx.1	uc001crh.2	0.949417	co	5	5	92	1700	0		999999909999991999999999999999991999999199919999099099919999999909999999999199090999999090999999099099999999019999199999999999999999999999909999999909990999999999999999999999999999099999999909919999999919999909091900990999999999999999909099999999999999999999990919999190109099999099999999099991199999999999191109909999999099999999999909999999999999999999999999991099991999990999990999999999990999909…
uc010htx.1	uc002vsf.1	0.945218	co	3	5	137	1521	0		999999901999909999999990990100999999909099099919090190999011999999909999990099000199099199999999999099999199909999199999009099009999909999909190901990999099900999199999999999999199999990919999999999109919999910990100990999999999990999919119999909999999999199919999999199199999909019991999099990919999999909991909190901999099999090999909000999099909999991999999991999991999099909909090999909909990099…
uc010igd.1	uc010igc.2	0.940308	co	1	2	630	1315	0		999991199911999991999190991111999999199099191911991999999990999191999999991999919999991119909911911919999999919919999999991991911119999919199191999991919911111911191999901999999119999191199911199991919919119999911999910199999191190109919919919919199991919999991919911999099919119999911199199911119999991911999911999991990110199199191999919991911991999999991991999110999911119919119199191919919991999…
uc010iot.2	uc002tcx.2	0.945216	co	4	5	40	1938	0		999999999999999999999999999999999999999999999999999999099999999999999999999999999999999999999999999999999099999999990999999999999999999999999999999999999999999999999999999999999990999999991999999999999999999999999999199999999999999999999999999999999199999999999999999919090999999999999999999999999999999999999999999999999999999999999991999099999999999999999999999999999999999999999999999999999999999…
uc010izj.1	uc002ryx.2	0.947497	co	5	5	30	1934	0		999999991999999999999099199999999999999999999999999999999999999999999999999999999999999999999909999999999999900999999199999999999999999999099999999999990999999999999999999999999999999999999999919999999999999999999999999999999909999099999999999999999999999999999999999999999999909999999999999999999999999999999999919999999999999909999919991999999999999999999999999999999999919999999999999999999999999…
uc010kei.1	uc001gug.3	0.940336	co	3	5	35	1915	0		999991999999990999999999909999999999999999999999999999999099999999999999999909999999999999999999999999999991999999999999999999999999999999999999999999999199999999999999099999999999999999999999919999999199999999999999999999999991999999999999999990999999999999999999999999999999999999999999999999999199991999909999999999999999999999999991999999999999999999999999999999999999999999919999999999999999999…
uc010kei.1	uc004dxl.1	0.942815	co	4	5	32	1920	0		999991999999990999999999909999999999999999999999999999999999999999999999999909999999999999999999999999999990999999999999999999999999999999999999999999999099999999999990999999999999990999999999909999999999999099999999999199999999999999999999999999999999999999999999999999919999999999999999999999999999999999999999999999909999919999999999999999999999999999099999999999999999999999999999999999999999999…
uc010kzf.2	uc003tqd.2	0.945809	co	1	1	713	1303	0	M0037	199991191999999991999191991119191999999119191911991999999911999991919199991999919999991191919911911919999999919919999999991991911119999119199119999991919911111919191999199999199119199191199111191991111919999999911999919199919991991199911919119919199991919999991919911999999911991999911199999991119999991911999111999991999119199199191199919991911991999999919991999111199911119999119199191919919991999…
uc010lqo.2	uc001zyq.3	0.940881	co	1	5	74	1760	0		990999919999991919999099999999999999999999999999999999999901991999999999991909999999909999999999990099999199990009099999909999999909999999999909991990991909999999999999909909999999099999999909999099999999099919999909999999999099999199999999999999999999909919999099099999999999991999999099099999999990909999999999019099999999999909999999999099999999999999999919991999999999999999999999999999999999999…
uc010mak.1	uc003yeb.3	0.944543	co	1	1	2001	15	0		111111111111111111111191111111111111111111111111911111111111111111111111111111111111111111111111111111111111111111111111111111111111111111111111111111111111111111111111111111111111111111111111111111111111111111111111111111111111111111111111111111111111111111111111111111111111111111111111111111111111111111111111111111111111111111111111111111111111111111111111111111111111111111111111111111111111111…
uc010mjx.2	uc002agl.2	0.949679	co	2	2	766	0	0		100100000100001100010010010000110111001001010000010100010010010010000110010101001101010010101000100000010111001001110010000000100001011001001000101110001010000001010001100000011000110010011000000000100100000101100000100000110110100101100001101001010100100101100001000011010100001010000001010000001101110000100000010000110000000000000111101100100100100010100110010000001100000001000010010000101010100…
uc010mkn.1	uc003dto.2	0.944383	co	1	4	30	1941	1		999990999999999999999999999990999999999999999999099999999090999999999999999919909999999999999999999999999999999909999999999991999999990999999099999999999999999999999999999999999999999999999919999999199999999999999919999999999999999999999999999999999999999999999999999999919999999999999999999999999999999999999999909099999999999999999999999999999999999999999999999999999999999999999999999999999999999…
uc010mxr.2	uc002avr.2	0.943008	co	1	2	353	1614	0	M0338	099999999999999991999999991119999999999999191911991999999999999191999999991999919999991199999991919999999999999999999999999991911919999919199199999991999991919919999909999999999119999090999919991999919919199999911999919199999999999999919019919919999991919999991999909999199919990999911199999991919909991991999191999991991199109999990999999991999999999999919999999919199919999919119999191919919999999…
uc010mxr.2	uc004czs.1	0.944038	co	2	2	408	1568	0	M0338	999991199999999991999199991119999999999199191911991999999999999991999999999999919999991111999911910999999999919919999999999991919199999919199199099999919991911919111999999999999119999999999919999991199019199999911999919199999991999099919919999919999991919909991919991199999919999999911199999991119999901999999919999991999119199999199999999999919099991999919999999919999919991919119999191919919999999…
uc010mzo.1	uc001crh.2	0.946003	co	1	5	81	1755	0	M0307	999999999999991090999099999999991999990199919999999099999999990919999099999019990999999019999999999099999999119999099099999999999999999999999999999009990909999999999999999999999999199999999999999199999919999999990901999999999999999999909999999999999999099999990909999990999999090999999999991990099999999991199009909099099019991999999919999990999991999909999999999999999999990999999999909999999999999…
uc010mzo.1	uc003ile.1	0.947983	co	4	5	92	1713	0	M0356	999999999999909999999999999909999199990099999999999999199901999999999999990099909999999999999999990099999999100919099919999999999999999999999999999009990999999911999999999099999099999999999999999999999909999999990909999999999999999099900999999999099999999999999909999999999999991999990999999999990999909909199999909999099190999099999909991999909911999999199990999990999999910919999990999999999909999…
uc010ndx.1	uc003gyb.1	0.948387	co	2	5	31	1913	0		999999919999999099999999999999999999999999999999999099999999999999999999999999999999999999990999999999999999999999190999999999999999999999999999999099999999999919999999999990999999999999990999909999999999999999999999099999999999199999999999999999999999999999999999999999999999199999999999999999999999999999999999999999999999999999999909999999999999999999099999999999999999999999009999999999999999999…
uc010neq.2	uc004cwe.3	0.944575	co	1	1	291	1723	2		911991999999999991999999991999991999199999991999999999999191999991999999991999919999899999919911999119999999999919999999999999991199999999199999999991999999991999999991999999999919999199199999999991199999999999999919919199991999999919919999999919999991919999999999999999999911999999991199999999919999991999991991999991999119199999999999999999991999999991991999999999999919199999199999999919999199999…
uc010num.2	uc001flo.2	0.940845	co	2	4	95	1789	0		999199999999991999919999999990099999999999999991099990099199900999919999999919999999999999909999999099999999991999999999909999999999999999999999999999999909909999999999999999999199909990999909909999909999999999999999990910999999199999199999999999999091999999199999999999999999909999999999999999999991990909190199991999999999999009199999999999999909999999999991999999909999999999999999999999990999999…
uc010num.2	uc003czb.2	0.941418	co	1	4	81	1832	0		999999999999999999999999999999199999999999999991099999099099991999909999999919999999919999909999919999999999999999999999999999999999999999999999999999999909999999199999999919999999999999999999999999991999999999909990990999999999099999999999999999999999919999999999999999999999909999199919999909999999999909990199990999999999999099191999999999999999999999999999999999999999999991999999999999999990999…
uc010num.2	uc010cct.1	0.943625	co	3	3	50	1935	1		999999999999991999999999999999999999909999999999999999999199999999919999999999999999999999999999999999099999999999991999999999999999999999999999999999999999999999999999999999999199919999999909999999199999999999999999999919999999999999999999999999999999999999999999999919999999999999999999999999999999999999999999991999999999999999999999999999999999999999999999999999999999999999909999999999999999999…
uc010nzy.1	uc003exh.2	0.949976	co	4	4	37	1946	0		999999999999999999999999999099999999999999999999999999999999999990999999999999999999999999999919999999999999999999999991999999999999999099999999999999999999919999999999999999999999919999999999999999999999199919999999999199999999999999990999999999999999999999999999999999999999999999999999999999999999999999999999999991999999999999999999999999990999999999999999999991999999919991999999999999999999999…
uc010obm.1	uc004bsb.2	0.946049	co	2	4	48	1904	0		999999910999999999999199999999999999999999999999999919999999999999999999999999099999999999999909990999099999099999999999999999999999991999999999999999999909991999999999999919999919999999999999999999999909999999999999999999999999999999999999999199999999191099999999999999999999919999999999999999999999999099999999991999999999999999999990999999999999999990999999999999999999999999999999999999999999999…
uc010onx.1	uc001cwd.2	0.949959	co	1	3	163	1512	0	M0063	999999901999999909019999199999909199990999909099999919909909901919999991909099090990909999999999991990999090199999099119999099999990900990999999019009999999999999999999999909090999900909999999919109999090911099099999999909999909909199099999190999999919999919119999999909909999999909999999991099999999909199099999910909909999991999999990991999999999199000999909091999990999999999999909919199990999999…
uc010phm.1	uc009wrz.2	0.945561	co	1	1	333	1683	0		919199999199191199999999999999199919999991999999919199199999199999199999999991191999999919999999199999999999999999999999999999999119999999999191999999199999991999999999119991999991199999111999999999991199999919999999199999919199999919999999999991999199999991999199999999199199119999999919999999999119199999919999191999999991999999999919991199199919999999199999999919999199999919999999991999999919999…
uc010pwc.1	uc003cvp.2	0.947748	co	1	4	78	1855	0		999999999999099999999999999191990999999999999919091999999099999999990999999999909999999999999999999199999999999999999999991999999990999999919009909999999999999019999999999999099999999099999999999999999909999999909919909999999991999999999999999999999999909999999999999999999999919099999999999999199999990999991991999999999999999999911999919999999999999999999999999909999999999999999991999999999999999…
uc010pwc.1	uc010jic.2	0.940523	co	3	4	42	1909	0		999999999999919999999999999119999999999999991999999999999999999990999999999999999999999999999919999999999999999999999999990999999099999999999999909990999990991999999999999199999999999999999999999999999999999999919909990999999999999999999999999999999999909999999999999999999999999099999999999999199990990999999990999999999999999999999999999999999999999999999999919999999999999999999999999919999999999…
uc010pyb.1	uc002avr.2	0.94873	co	2	2	378	1605	0	M0338	109999999999999991999999991119999999999999191911991999999999999191999999991999919999991199999991919999999999999999999999999991911919999919199199999991999991919919999909999999999119990099999919991999919919199999911999919199999999999999919919919919999991919999991999919999191919991999911199999991919919991991999191999991991199109999990999999991999999999999919999999919199919999919119999191919919999999…
uc010pyb.1	uc003tkp.2	0.944676	co	2	2	465	1524	0	M0338	909990199999999991999191991119991999199199191911991999999991999991999999991999919999991191999911919999999999919919999999999991911119999119199109999999999911919919199999999999999119999999199111991991119919999999911999919199999991999999911919919919999991919999990999990199999911999999911199999991109999991911999111199991991119199999199999919999990999999999919999999919199910999919119999191919919991999…
uc010qjw.1	uc001flo.2	0.94868	co	4	5	32	1939	0		999999999999999999919999999999991999999999999901999999999999999999999999999919099999999999999999999999999999999999999999999999999999999999999999999999999999999999999999999999999999909999199999999999999099999999999999999999999999099999199999999991999909999999999999999999999999909999999999999999999999999999991999999999999999999999999099999999999999999999999999999999999999999999999999999999999999999…
uc010qjw.1	uc002pyq.2	0.947502	co	2	4	47	1877	0		999999999999999999999909999999990999999999999901999999999999999999999999999919099999999999999990999999999999999991999099999999999999999919999999999909999099999999999999999999999990999999999999999999999099999999999999999999999999099999999990999990999919999999999999999999999999909999999999999999999999999999900999999999999990999990999099999999999999999999999999999999999999999999999999999099999999999…
uc010qkl.1	uc001jun.2	0.943997	co	1	2	1627	126	0	M0002	091111111011111111111101191111911001011110111111101110111111111111011101911119111111111111109011911100111101111111110110111101011111111111119111111111111111111111111191101111111111119111101910111111111010111110111111111111991011111191111111111110119011111110111119911111119011010111101111191011100091111111101111111111119111191111111111011111911111111111011111111111911011111911110001111101111111911…
uc010qps.1	uc001krp.1	0.944594	co	1	2	192	1817	0	M0060	991999199999919999199999999999999999999919999999199999991199999119999999999999199919199999999999999199999999999999999999191119999999199999999999999999199999999199999999999919999909999999999999999999999999999999999119991999991999999999999999999999999999999999999999919999999999919999999999999999999999999999999999999199999999999911919999999919999999911991999999991119999999991999999199999999999999919…
uc010qxb.1	uc001lue.1	0.943887	co	1	1	698	1318	0	M0038	111199999199991199919919919999119911999911999999919191191919119919191199919191991199919999191999191999119119991991111999999999199999911999911999191919999999999199919111199111119991199919911999999999999199999191999991199999919199999911199991999191991199999191999191199991999199191919999911999999991119199999111999999199119991999919999111999199119999919999199119919999991199999199999119999991199919999…
uc010qxb.1	uc009ydb.1	0.942467	co	1	1	466	1549	1	M0038	111119999199991199999999919999199919999911999999919191199199999999191199999991991199999999991999119999999919919991919999999919199999999999919991999919999199999199999991199111119991199919911999999999999191999991999991199991919199999999999991999191999199999991999991199999999199199999999911199999999119199999911999199999999991999999999111999199119919919999199999999999999199999999999199999991199919999…
uc010rlg.1	uc004cty.2	0.946341	co	3	5	41	1896	0		999999999999999999999999999999999999999099919999999999999099999999999999999999091999999999999999999199999999999999999999990999999999999999999999999999999199999909999999099099999999999999990999999999999999999999999999990999991999999919999999999199999999999990999999909999999999909999999919999999999999099999999999999099999999999900999999999999999999191991999999999999999999999999999999999999999909999…
uc010rrp.1	uc003oqy.1	0.942951	co	5	5	45	1849	0		909999999999999999099999999999999999909999999999099990919999999999999999999919999999999999999990999999999999999999199999909009999999990999999999999999999999999999999999009999991999099909999999999999999991999999999999999999990999999999099999999999999999999999999999999109919909990999999999999999999999999999990999999199099990999999999999999999919999991999999919999999999999999990999999999999999999999…
uc010rwb.1	uc002avr.2	0.94793	co	2	2	335	1628	0	M0338	009999999999999991999999991119999999999999191911991999999999999191999999991999919999991199999991919999999999999999999999999991911919999919199199999990999991919919999999999999999119999090999909991999919919199999911999919199999999999999919019919919999991919999991999909999090919990999911199999991919999991991999191999991991199109999990999999990999999999999919999999919199919999919119999191919919999999…
uc010thj.1	uc004eai.2	0.945932	co	3	5	36	1737	40		999991099999999999999999990989998999999999999909998999999999999999999999999999909999990999999999909909999999989999999999999999900009999099899099999999909999001989099999999999099999999999999009990999999999999999999999999999999999999999909999909909999990999999999909991099999909999999908899999990909999990990999090809999999909009199999999999999999999999999909999999990999909009999999999990999999991999…
uc010tyt.1	uc001yrs.2	0.945679	co	1	2	1711	266	0	M0074	111119111111111111111191111991111111111911111191111191111919111111111111911111111111119119191111111101111111111111111119110119111111111111911991111111111119111111919119111111111111111111119119199991119111111111111911111111111119111111191991191011111111191110191191111111111111111111111911111199991111111111111911011111119111991911111111111119111919111111111119111111911119911011991911111110111111111…
uc010tyt.1	uc001yrz.1	0.940715	co	1	1	1976	40	0	M0074	111111111111111111111111111111111111111111111111111111111111111111111111111111111111911911111111111111111111111111111111111111111111111111111111111111111111111111111111111111111111111111111111111111111111111111111111111111111111111111111111111111111111111111111191111111111111111111111111111111911111111111111111111111119111111111111111111111111111111111111111111111111111111111111111111111111111111…
uc010tyt.1	uc001yse.2	0.948028	co	2	2	1546	349	0	M0074	111111191911111191111119119911119011111901119191119101911111111999919911111111101191911119191111199111111111111111111111111119191101111101911991101110191110110911911111011111111191111111111191119191199191190101111101111111111111011111199191191191111191111111191191119911111111111111109911111911991111101191101119911119119111191111111011101111011919911119111119111101911099911191191111911111091111111…
uc010vjn.1	uc010ank.2	0.941812	co	3	4	41	1924	0		999999999999990199999999099999999991990999909999999999909999999999999999999999999999999999999919999999999999999991999999999999999999999999999999999999999999999999999999999999999999099999999999919999999999999999999999999999999999999999999999999999999999999999999999999999999999990999999999919999999199999999999999909999999999990199999999999999999999999999999999911999999999999999999909999999991999999…
uc010vjo.1	uc010pwc.1	0.942183	co	1	4	47	1851	0		999199999099119999999999999909999999999999991909999999999999099999999999999999999999911999999990999999999999999999999099990999999991999999999099999990919999999999999999999999999099999999999909999991999999999999919999990999991990999999999999999999999999999999999999999199999999909099990999999999099990999999999999999999999999999999999999919999999999999999999999999999999999099999999999999999999999999…
uc010wjq.1	uc002ije.2	0.946343	co	2	3	1056	27	0	M0010	100110101000011111010101101110001010000110111011011000010011101001010001000110910001010011100011011000010101111001101100900001000101111111010110111001001110011010110000101000101011110010001010011110019110011100101000100010001011101111111011111110110011110110111010001111010010100911001110001001101001111110000111110000100111101100110011001100011091100010001111111101011010101010119000111100011001900…
uc010wpt.1	uc001flo.2	0.944767	co	1	3	53	1918	0		999199999999999999999999999999999999999999999999999999999999990999999999990999999999999999999919999999999999919999999999999999999999999999999999999199999991999999999999991999999999999999199999999999999999999999999999999991999999999999999999999999999991999999999999999999999909999999999999999999999999999999991999999999999099999999999990999999999999999999999999999999999999999999999999919999999999999…
uc010wzx.1	uc010efv.2	0.945161	co	1	5	31	1929	3		999999999999999999099999999990999991999199999099999999999999999999999999099999999999999090999999999999999999999999999999999999999999999999999990999990999999999999999999999099999999999999119099999999999999999999999999999999999999999999999999999909999999099999999999999999199999999999999999099999999999999999999999999999999999999999999999999900990199909999999999999099999999999999919099999999999999919…
uc010xfd.1	uc003cjw.2	0.945294	co	1	1	655	1336	25	M0209	999991199991999891999191991119991999199199191911991999999981999191918999191999919999991191919911919919991999919919999991991991911119999119199118999991919911111991191999919999999119999191199111891991191919199999811999919199999991191999911119919919899991919999991919811199199911999999911199999919119999991919999111199991891119119199191899919991991191999999911991999118199911119919119999191919919991199…
uc010xfe.1	uc002lml.2	0.942905	co	1	2	633	1230	0	M0209	999901199991999991999191991119991999199199191911991909099091999191919999191999909999991091919911919919991909919919999991090991911119999110199119990991019911110901191999919999990110999091199111191991001919199999911999919109999991191099911119919919999991919999991909901109199911999999911199999910119999991911990011199991991119119090191909919991991191999999911991999111199911119919119999191019919990199…
uc010xga.1	uc002fjb.2	0.944499	co	1	5	62	1782	0		999909999999909999199999999990999909999999199999909999990099990099900999999909999999999099099999999099999199999099999999099119999999999999999999999990999099999099999999909199999919999999999909999991199999999999909999099999099999999999199990999099919999999999199099999909999999909099999999099999090999999999990919999009999999999090999909999999999909999999999999099999990999999999999090999999999099999…
uc010xga.1	uc002tsh.2	0.945607	co	5	5	62	1822	0		990909919999909999999099919999999999999999090900909999900999999990999099999999999999999999999999999999999999109099999999999999919999919999999099091999099999999019999999999199999919999999999909999999999909999999999999999099999999999999991999999099099999999999199909999999999999999999999999999999099999990999990999999909999999099099099999999999999999999999999990999999999999099999999990919999999999999…
uc010yin.1	uc002qwr.2	0.94314	co	1	2	508	1485	0	M0057	999999991999999919919999199999919199991999919999999919919919901919999911919199999991919999199999991999999191190991199119999999999991991999999999111199991999999999919919999999991999911919999999919119999999911199199999999919999119919191199999191999919919199119119999999911991999999919999999911099999991919199199999919999119999991999999999991999999999199999999119911999911999999999999919919199991999999…
uc010yio.1	uc002qwy.1	0.942486	co	1	1	599	1415	2	M0057	999199991999999919919999199999919199991999919991999919919919111919999911919199999991911919199999991991999111191991199119999999999991911991999999111199991999999999999919999999191999911919999199919119999999911199199999999919999919919191199999191999919919199919119999999911911999991911999999911199999991919199199999919999119999991999999199991999919999199999999119991999911999999999999919919199991999999…
uc010ytr.1	uc001ysb.1	0.943744	co	1	1	1764	252	0	M0074	111119111111111111111119111991119111911111111199119111911911111119111111111111111111911911191111111119119111111111111111111119111111111111911911111111191119111111911111111111111111111119111111111119119111111111111191191111111111111111191991191191111199111111111191119111111111111111199111111119991111119191111119111199119111111911111111111111111919111111111111119111111191911111911111111111111111111…
uc010zaf.1	uc002san.1	-0.946607	co	3	3	30	1973	0		999999991999999999999999999999999999999999919999999999999999999999999999999999999999999999999999999999999199999999999999999999919919999999999999999999999999999999999999999999999199999999999999999199999999999999999999999999999999999999999999999999999999999999999999999999999999999999999999999999999999999999999999999999999999999999999999999999999099999999999999999999999999999999999999999999999999999…
uc010zdl.1	uc003exh.2	0.941342	co	1	4	55	1871	0		999999199999999999999999099999999999090999999999999919999099999999999990999999999999999999999909990999999999909909999999909999999999919999999999999999990999999999919999999999999999909999999999999999999999999909999999999990999999999919999999909999999999999119999999999999999999919999999199999999999991999909990999999099999099999109999999991999990909999991999909999999999999919991999999999999999999999…
uc010zft.1	uc010css.2	0.941024	co	5	5	34	1939	0		999999999999999999999999999999999999999999991999991999999999919999999999991999999999999999999919999999999999999999909999999999999999999999999999999991999999999999999999999999999999999999999909999999999999999999999999999999999999999999999999999999999999999999999999999999999999999999999099999991999990999199999909999999999999999999999909999999999999999999999199999999999999199999999999999999999999999…
uc011bfq.1	uc002tml.2	0.94181	co	2	5	51	1850	0		999999990999999999999999999199999999999999109999999999999909999919999999990999999999990999999999999999999999999999199999999999909999999999099909999990999999999999999999999999999991999999999999999099999999900099999999909099999999999999999999919999999999909999990999999999919999999919999999999999099999999999999999909999999199199999999990999999999999099999999991999999999999999999909999999999990999999…
uc011bfq.1	uc003exh.2	0.941529	co	2	5	79	1845	0		999999999999999999999099999099999999990999999999999999909999999919999999999099999999999999909919999999999999909999999999999999909099999999999999991999999999999919999999999999999999999999999990999999999999991099999999999099999991999919999999919999999999999999999999999999919909909999999199999999099991999199999999999990999199199999999999999999990999999999999999999991999999919999999999999999909999999…
uc011bfq.1	uc010oal.1	0.940977	co	1	4	53	1916	0		999991990999999999999999999999999999999999990999999999999999999999999999999999199999999999909919999999999999999999999999990999909999999999999009999999999909999999999999999999999999999999999909999999999999991999999999999099999999999919919999919999999999999999999999999999999999909999990999999999999999999999999999919999999999999999999999999999999999999999999999999999999999999999999999099999919999999…
uc011bfq.1	uc010wnx.1	0.946681	co	1	5	55	1838	0		999999999999999909909099999999909990990999909999999999909999999909999999999099999999990999999919999999999999999999199999999999999991991991999999000999999999999999999999999999990199999909999909999099999999901999099999999999999999999999999999999999999999999999999999999099999990999999999999999999999999999099999999919999999999999999999999999999999999099999999999999999901999999999999999999999910919999…
uc011bhj.1	uc001pcg.1	0.942153	co	5	5	37	1913	0	M0315	999999999999991919999999999999999999999999999999999999999099999909999999999099099999999999999999999099999999999919999999090999999999999999999999999999999999990999919999999099991999999999999999999999999999909999999991999909999999999999999999919999999999999999999999999999999999909999999999999999999999999999999999909999999999999999999999999999991999909999999919099999999999999999999999999999999999999…
uc011buj.1	uc001ufn.2	0.945098	co	3	3	35	1946	0		999999999199909999999999999999909999999999999999999991999099999999999999919999999999999999999999999999999999999999999999999999999999999999909999999999999999999999999999999999999999999999999999999999999999999999999999999999199999999999999999999999999999999999999199999999999999999999999999999999999999999999991999999999999999999999999999999999999999999999999999999999999099999999999919199999999999999…
uc011crd.1	uc003jvm.2	0.944784	co	1	2	1935	13	0		101111111111111111111111111011111111111111111111111111111111111111911111011111111101111111101111111110111111111111111111111111111111111111111111111111111111111111111111111111011111110111111111111101111111111111111111111111111111111111111111111111111111111110111111111111110111111111111101111011111111111111111111111111111111111111111111111111011111111111101111111111111111111111111111111111111111111…
uc011cvs.1	uc004esy.2	0.945273	co	3	3	30	1970	0		999999999999999999999199999999999999999999990999999999999999999999999999999999999999999999999999999999999999999909999999999999999919999999919999999999999999999999999999999999999999999919999999999999999999999999999991999999999999999999999999999999999999999999999999999999999999999999999999199999999999999999999999999999999999999999999999999999999999999999999999999909999999999999999999999999999999999…
uc011czd.1	uc001cch.2	0.949533	co	5	5	54	1817	0		999999999999999099999999099999999999991999999999999999999999999999999991999999999099909999999999999999999999999999199199990999919909990999999099999999990999999999999999099999990999199199099909999999999099999999909999999999909990999099999999999999919999999999999999999999999999999999999999999999999999999099999999909999990999999999999999990999999999999999999099990999991999999999999999999999999999999…
uc011czd.1	uc001kif.3	0.945749	co	5	5	39	1907	0	M0349	999999999999999999999999099999999999991999999999999909999999999999999999999999999999999999999999990999999999999999199199999999999999990999999199999999990999999999999999099999999999099999999909999999999999999999909999999999999999999999999999999999999999999909999999999999999999999999999999999999999999999999999999909999999999999999999999990999999990999999999999999999999999999999999999999999999999999…
uc011czd.1	uc001zyq.3	0.948263	co	2	4	36	1930	0		999999999999999999999999999999999999999999999999999909999909999999999999999999999999919999999999990999999999999999099999999999999919991999999999999999990999999999999999999999990999119999999909999999999999999999999999999999999999999199999999999999999999999909999999999999999999999999999999999999999990999199999999909999999999999999999999999999990999999999999999991999999999999999999999999999999999999…
uc011czd.1	uc002mew.1	0.940217	co	1	4	47	1890	0	M0349	999999999999999999999999999999999999991999999999999909909999999999999991999999999999919999999999990999999999999999199099999999999999999999999999999999999999999999999999999999999999919999099909999999999999999999909999999999999999999099999999999999919999999909999999999999999999999999999999999999999991999099999999999999990999999999999999990999909999999999999099990999999999999999999999999999999999999…
uc011czd.1	uc003qxq.2	0.940823	co	3	5	30	1913	0		999999999999999999999999099999999999999999999999999999999999999999999999999999999999999999999999900999999999999999199999999999909909999999999099999999999999999999999999099999990999919999999909999999999999999999909999999999999990999199999999999999999999999999999999999999999999999999999999999999999999999099999999909999999999999999999999999999999999999999999999999999999999999999999999999999999999999…
uc011dba.1	uc010bks.2	-0.947193	co	2	3	33	1970	0		999999999999999999999999919999199999999999999999999999999999999999199999999999999999999999999999999990999999199999999999999999999999999999999999999999999999999999999999999999999999999999999999999999990999999999999999999999999999999999999999999999999999999991999999999999990999999999999999999999991999999999999999999999991999999999999999999999999999999999999999999999999999999999999999999999999999999…
uc011deh.1	uc002avr.2	0.940101	co	2	2	354	1609	0	M0235	099999999999999991999999991119999999999999191911991999999999999191999999991999919999991199999991919999999999999999999999999991911919999919199199999991999991919919999909999999999119991090999919991999919919199999911999919199999999999999919019919919999991919999991999909999190919990999911199999991919909991991999191999991991199109999990999999991999999999999919999999919199919999919119999191919919999999…
uc011dxy.1	uc001pcg.1	0.947387	co	1	5	47	1861	0	M0315	999999999999991999999999999919999999909999999999999999999099999909999999999199099999099999999999991099999999999909990099090999999919999999999999999999999999999999999990999909991909999999999999999999999999909999999991099999999999999999199999909999999999999999999999991999999999999919999099999999999999999999999999909099999999999099999999909999999999999990999999099999999999999999999999999999999999999…
uc011dxy.1	uc002mew.1	0.942204	co	5	5	114	1624	0	M0356	999999990999099990999999999909991999999099999909999999999999999000999999999999999999019999999999991099999999990099199099909991991999999999999901099991999900999199099999909909999109999999999909999999099999990909909999990999990999190999109999999999999999909199991999901099999919999999999999999999999991999099190199099999999099009099199909990999999909990999999999090999999999099909999999999910909990990…
uc011dxy.1	uc002vsf.1	0.944976	co	4	5	148	1492	0	M0347	999919990999009999999999909900999909909099999119999090999091999990999099999099019999099119999999919099999999909999199999000099911119919919909100999990099000909099191999999909990109999999999999999999099999999901900000990999999999091909109999909999999999909191919199909199999910099119999999999990999999999909991919090099999099099009999909901999099901099990999999991999199999099909999099999910919990990…
uc011dxy.1	uc003eos.1	0.948055	co	5	5	163	1428	0	M0356	999909990999000991999099909990999999909099999999999091190091999990099099999099019999919919999909999099199999009099099199000091991999011199909009999991999099919199090999099900909000099999999909999999999999190999999009199990990999190919999990919990999999919990001909990999909999990099999999991991999999999909091110910099999999109909199909900999999901190999999999091909999999099909199099999999999999999…
uc011dxy.1	uc010kei.1	0.942339	co	3	5	31	1919	0	M0314	999999999999991999999999909999999999999999999999999999999099999999999999999999999999999999999999999999999990999999999999999999999999999999999999999991999099999999999990199999999999999999999999999999999099999990999999999999999999999999999999999991999999999999999999999099919999991999999999999999999999999999999999999999999999909999999999999999099999999999999999999999999999999999999999999999999999999…
uc011kie.1	uc003uno.2	0.945221	co	2	2	1411	517	0		091911111919111111109191911111991999111119191111111991911111991101911991911999111919191091019111911109191191111119111199911111911111111111199111111101111111111111111190111119991111919111009911110111111911111919111119919191911911911119111111111109119911111199111111911111119911119111191191191911110991911111191111111111190119191111111991911911911911011111911111111191011910111911111191091911111111911…
uc011klp.1	uc003cvp.2	0.945565	co	4	4	31	1961	0		999999199999999999999999999999999999999999999999999999999999999999999999999999999999999999999999999999999999999999999999990999999999999999919999999999999999909999999999999999999999919999999999199999999999990999999999999999999919199999999991999999999999999999999999999999999909999999999999999999190999999999999919999999999999999999999919999999999999999999999999999999999999999999999999999999999999999…
uc011ldg.1	uc011bfq.1	0.94725	co	5	5	71	1811	0		999990999991909909009999999999999990999099909999999999999909999999991999991199099999999999999999999919999999999999999999999999999999991999999999199999999099999999999999999999999191999999991919999199999999909099999999199999099999999919999999999099999909999999999999999999919999909099909999099999999991990199999999999990999999999999999999999099999999999999999999999999999999990999099999999990999919999…
uc011lgp.1	uc003ygh.2	0.942134	co	1	2	660	1317	18		999991199999999091119919989919119191991919919991999199919919999199199191911119919191991919999911199111911999919919999919999919199999990199999999111919991119999919991991190919911999119919991991999199999199999999919199199199999199911919199199111999109919999999999911999111119999911999119199919019991999999991199191111999191118999199119199199999919199999991919911999991991991109911119999991999119919999…
uc011lyk.1	uc011cip.1	0.948572	co	3	3	38	1896	0		999999099999999999999099990999999999999999099990999909999999999999999999999999999999999909999999999999999999999999999999999999999999990999999999909999990999999901999991999999999999999999999999999999999999999999999999999199999999999999999999999919999999909999999099999999999919991919999999999919999999999999999999999999999999999099999999909999999999999999999999999999910999999999999999999099999999999…
uc011mco.1	uc010mxc.1	0.94664	co	4	5	45	1902	0		999999999999999999999999999999999999999099999999999999999909999999990999999999999999999999999999999999999999909999999999999999999999999999999999999999991909999999999999999999999999999999999999999099999999999999909999999999990999999999999999999999909999999999999999999999999999999009999999991999999990999999999999999999999999999909999999999999999919999909999999999999999999999999999999999999999999999…
uc011mdc.1	uc010cxx.2	0.94149	co	5	5	82	1748	0		999999999999999999999199999099999999999999199999999991999991099999999999999999999999999990999999909999999999999999999009999999999999999999999099199990999999090991099999199999999910999999909909999999999999999909919909199099999919999999199990999999099999999999990999999990999999999199999999099909999999990909999199999999999099099909999099919999999999999999999090999999999909999999999991999999099909999…
uc011mov.1	uc001flo.2	0.945957	co	4	4	52	1892	0		999199999999999999999999999999999999999099999999999999999199999999999999999199999099999999999999999999999999919999999999909999909999990999999199999099999999999999999999999999999909999999999909999999999999999999999999990999999999999999199909999999999999999999999999999999999999909999999999999990990999991919991999991999999999999099199909999999999999999999999999999999999999999999999999999999999999999…
uc011mov.1	uc010num.2	0.943482	co	4	4	52	1910	0		999199999999999999999999991999999999999999999999999999999199999999999999999999999999999999999999909999999999199999999999909991999999999999999999999999999999991999999999999999999990999999999909999999991909999999999999990999999999999999199999999999919999999999999999999099999999909999999999999999999999990909990999991999999999999099199999999999999999999999999999999999999999999999999990999999999999999…
uc011mov.1	uc010zdl.1	0.944796	co	3	5	49	1917	0		999199099999999919999999999999999999999999999999999999999099099999999999999999999999999999999999999999999999119999999999909999999999991999990999999199991999999999999999999999999999999999999919999999999919999999999999990999999999999999099909999999909999999999999999999199999999909999999999999999990999999909990999999999999999999199199999999999999999999999999999999999999999999999999999999999999999999…
uc011mpa.1	uc001obv.1	0.946341	co	3	4	40	1930	0		999991999999999999999999999991999999999999999999999999999199999999999999999999999999999919999999999999999999999999999999999999919999999999999919999999999099999999999999999919999999099999999999999999999999999919999999999990991999999099999999999999999991990999999999999999999999999991999999999999990999999999999990991999999999999991909999919999999999999999909999999999999999999999999999999999999909999…
uc011mpa.1	uc003czb.2	0.943167	co	2	3	51	1893	0		999991999999999991999999999999999999999999999990999999999099999999999999999999199999999919999999999999999999999999999999999999999999999999999999991999999999999999999991999019999999099999999999999999999999999999909999999999999999099999999999999999999999999999999999999999999999999999999999999999999999999999999091990999999999999991999909919999919999999999999999999999999999991909999999999999999909999…
uc001bgc.3	uc001bfy.2	0.937013	co	1	2	1865	12	3	M0214	111011110011111111111111111111111001111111111111111111111111110111911111101111119111111111111111111111111111111111111111111111111111111111111111111111111111111111111111111111111111111111110111101081101111101111111111111111111111111111111111111110111011111100101111111110111111111111111101110111111101111111111111111111111111111111111111111811111110111111111111111111111911110011111110111111011111111…
uc001bsc.2	uc001bgd.2	0.933254	co	1	2	1960	0	8	M0214	111011111111111111111111111111111111111111111111101111111111111111011111111111110111111111111111111111111111111111111111111111111111111111111111111111111111111111111111111111111111111111111111111111111111111111111111111111111111111111111111111111111111111111111111111111111111111111111111111111110111111111111111111111111111110111111111111811111111111111111111111111111011111111111111111111111111111…
uc001btw.1	uc001btt.2	0.938486	co	1	1	1863	137	16	M0034	111111111191911111111111111191111111111111111111911111111911111191111111111111111191111111111111111111111111111111111111111111111111911111911119111111111111111111111111119111111111111111111111111111111111891111111111111191111111191111111111111111111111111111111191111119811111111119111111119111111111111811111111119981111191111119111111111191111119111111111111111191111111119111111111111111111111111…
uc001cwd.2	uc001cwb.2	0.938393	co	2	3	176	1572	0	M0063	999999991999999909919999199999909199999999909999999919909909901919999991909099099990009999999999991999999090199999099119999999999990909999999999019099999999999999999999999909990999900909999999919199999090911999999999999909999909919199099999199999999919999919119999999909900999999909999999901199999999909199099999919999909999990999999990991999999999199909999009901999990999999999999900919199990999999…
uc001egu.3	uc001bux.2	0.934576	co	1	1	1305	667	44	M0194	111999111991811118111119119191119891911119911198998111911919119119999111911111119111911919191119191119111111191111111119111199119191911991991811111111111119191191919199119119911199118919119199919111199191919911119191191911119111119119199989191199911999181919191199119111111919991111999911119919998191119191191919911919111991991919119111199919919199111119199119119199911999999111911111919991191111911…
uc001eie.2	uc001eid.2	0.937242	co	1	2	232	1739	0		109999999199999109999999999999199919999991999999919199991999199999099199999991991999999999999999099999999999999999909099999999999999999999919999999919999999999999999999199991999991999999991999999999999199909999999991199999919199999919999999999999999999999999999999999999999199199999999919999999999919999999919999919999999991999990999119999199999990999999999999999999999199999999999999999999099909999…
uc001gwc.2	uc001gwb.2	0.934842	co	1	1	1113	901	2		999991191919919991911111191119911199991199111911191919919111991911919911911199919191111111911991911199999111119919199119991191911111911111191119191199911111911911111191119199191119919911999191191919911919911199911919919119991111111191111919111911119911919119119919911919911911999919911199119911199991911119191111119991111119111199199999911999911111999919991111919111191111199199119119911999911911999…
uc001hdv.2	uc001hdu.2	0.931719	co	1	2	777	1210	2		999199991199991199111999199999119919911991919999919199911119911919999111919191191111919999199999991991999191991991191119999919119991011991919999111119991999999999919999199191911991111919911999919199999191999111199991199999901919919111199991191999919919191111119999999911919999191919999919199999991991119199119999919999199999991999999111991199009919119911999119911999991199999999999919919991191199999…
uc001hkm.2	uc001gtw.3	0.935745	co	1	1	1952	62	2	M0282	191111111111111111111111111111111911111111111191111111111111111111111111111111111111111111111111111111111111111111111111111111111111111111111111111111111111111111111191111111111111111111111911111191111111111111111111111111111111111111191111111111111111111111111111111111119111111111111111111111111111111911111111111111191111111111111111111111111111111111111111111111111111111111111111111111111111111…
uc001jlm.2	uc001crh.2	0.93535	co	3	5	96	1680	0		990099909999099190999099999999901990991199919999099099909999909999999099999109099999999091999999999099999999999999199999990999999999999999999999999999999999999999999991999999999999999999990909919999999909999909999900991999999999999999999099999999999999099999091999999919009099099099999999099919999099999999999009909099099099999999999900999990999999999999999999999999999999990991999999909999999999909…
uc001kxr.2	uc001kxq.2	0.937725	co	1	1	1636	380	0		111191191191911199911919111111111111191191111911911119119911111111199111911111111111111919191919111991911111111111111111119991111991911191911119111119111919111911119911111911111911111119111919911119991111111111111111119119111119111111119111111111911111111111111111191111911199191911111119911111111111111111119919911191119111111911199111111119111111111111111119111111911111199111119111111111111111911…
uc001llr.2	uc001cis.2	0.934867	co	2	2	704	1079	0	M0209	990901199901999991090191991119991999199109191911991999990091990101911999191999019999091191919011910019091999919919999991091991911119999119199110999991010911111011191009919999999119999191199111191991111919199999911909919199990091191999911119919019199901919909991919911199190911900099911199990911119999901911990111100901901119119900191999910991991101009900911991099111199911110010119099191910910091100…
uc001not.2	uc001nor.2	0.934451	co	2	2	1922	36	7	M0214	111111111111911111111111111111111111111111111111191111111111119111911111111111119111111111111181111119111111111111111111111111111111111101011111111111011111111111111111111111111811111111110110111101111111111111111111111011111111111111111111111110111111111111111111111111110111111111111111111111111191111111101111111111111111111111111111110011111111111111111111111111111101110911111111111181111111111…
uc001nsc.1	uc001hbr.2	0.932633	co	4	4	498	1303	0	M0304	999991190991999991999191991119990909199199191911991999909991999091919999991999909999991090919911919909991999919919999999990991901119999019199119999991919911110911191999909999999119999991199111191991901919999999901909909199999991191909911119919919099991919999991909901199099911900999901199999911119999991910999911099991991119199099100999919901991190909999911091999019099911190919119099090019909990999…
uc001qaw.3	uc001qav.3	0.932633	co	3	4	518	22	0		000000001000000010010090100000000100101000010000000010010010001110000011010100000001010000100000001001000111101001100110900090000001000101000000110100001000000000010010000000001000010010000000010110000000111000000000000010000010010101100000100000000010000110110000000111011000000010000000001100000000010101000000010000010000001000001000001001100000100000000110011000100000000001000010010100001000000…
uc001qkd.2	uc001qkc.2	0.932354	co	4	5	47	1852	0		999999999999999999999091999999999999999091999919999999999990999999999999999999909999999991999900999999999999999909999999999999999999999919999999999999999999999999999999999999099099999999999999999999999919099999999999999999999990999999991999999919099999999999999999999999999999909909909999999999990999990999999999999999999999999999099919909999999990999999999999999099999999999999099999999999919999990…
uc001spr.2	uc001spo.1	0.932261	co	1	1	1980	29	7		111111111111111111111111111111111111111111111111111111111111111111111111111111111111111811181111111111111111111111111111111111111111111111111111111111111111111111111111111111111111111111111111111111111119111111111111111111111111111119111111111111111111111911111111111111111111111111111111111111111111111111111111111111111111111111191111111111111111111111111111911181111111111111119111111119111111111…
uc001tbu.2	uc001tbt.2	0.936915	co	1	1	1951	38	27		111111111111111111111111111111111111111111111111191111111111111191111111111111111111111111111111111111111111111111111111111111111111111111111111181111111111111111111111111111111111111111111111111981111111181111111111111181111111111111111111111111111191111111111111111111111111111111111111111911111111111111111111111111111111111111111111111111811111111111111111118111111111111111111111191111111111111…
uc001tuj.2	uc001tui.1	0.936781	co	1	1	2013	0	3	M0058	111111111111111111111111111111111111111111111111111111111111111111111111111111111111111111111111111111111111111111111111111111111111111111111111111111111111111111111111111111111111111111111111111181111111111111111111111111111111111111111111111111111111111111111111111111111111111111111111111111111111111111111111111111111111111111111111111111111111111111111111111111111111111111111111111111111111111…
uc001twi.2	uc001twh.2	0.931517	co	2	3	437	525	0		909900090090000910901099190909110109991099010009990909919019000000109900110110990901010009090900900901990111001990109010990999000001911001099000011000001000909900010019199090090090010010900090010010000100001109090099109019019910910001100090001009919900000110000909000011110000100009000099910090090911010000010900900000010090090999000199900190000900999919109100900099011100099909009019900109901999009…
uc001vlc.1	uc001obr.2	0.939389	co	4	5	42	1899	0		999909919999999999999999999999999999991999999999099999999999999999999999999999999999999999999999999099999999999999999999999999999999990999999990999999999999999099999999999919999999999099999999999999999999999999999999999990999999999999999999999999999999999999999999999999999999909999999999099999991099999999990999991099999999990099999999999999999999999999999999999999999999999999999999999999999999999…
uc001vqx.2	uc001vqw.3	0.934178	co	1	2	1584	0	0		111111111111111110111010110001010111111011011100100111111110111110101011111111111111110111111110111111111111101101111111111100100011111101011001111111101110111111011111111111111001110111111000110111101111111111110111101011111110111111100101101101011110101111111101110111111100111111100011111110011111110101111000111110111101001111011101101111110010111111101110111111111100011111101111010111101110111…
uc001wek.2	uc001iho.2	0.933333	co	4	5	36	1921	6		999999999999999199999999999991999999999999999999999199999999999999999899999999999999999999999099999999999999999999999999999999999999099999999999999899999999999999999999099919999999999999999999999999999999999999999990999999999199909999999999999999999999999999999999999999999999999999999999999999990909999999199999999999999999999909999909999999999999999999999999919999999999999999999999999999999999999…
uc001wkv.3	uc001wku.3	0.933007	co	5	5	205	1526	0	M0003	119199999199990099999900909999199910999091999990919199909990199999199099999991091999099919991999909999909999909999901999999999099099999999909909999900990999099999999990199991909900099999911999990999909199999991990990199999919099999919990990999999999090999991099999099099999199190909099919999099090019100999919909999919999991999999099100999199119999999999199990999999999109999099999999999999999990999…
uc001xbs.2	uc001lkf.2	0.93089	co	1	1	1960	51	5	M0282	111111111111111119111111111111111111111111111191111111111111111111111111111111111111111111111111111111111111111111111111111111111111111111811111111111111111111111111111111111111111111111111111111111111111191111111111111911111111111111111111111111111111111911111111111119111119111111119111111111111111111111111111111111111111111111111111111111111111111111111111111111111111111181181111111111111111111…
uc001xit.2	uc001chs.2	0.935835	co	1	1	1963	0	53		111111111111111111111111181111111118111111111111111111111111111111811111111111111111111111111111111111111111111111111111111111111111811111811111111118111111111111111111111111111111111111111111111111111111111111111111111811111111111111111111111111111111181111111111111111111111111111111111111111111111111111111111111111111111111111111111111111111111111111111111111111111111111111111118111111111111181…
uc001xrb.2	uc001xqz.2	0.938706	co	1	2	1869	100	8		111111111191111111111111111111111811111111111111111111111111111111011111111110111191111119191111011111111111111191111111111190111111911111911111111111111111111111111111111111111110111111911111111111111119111111111911111111111111181111111111111111119911101111111111111111111111111119111119111811111111111111191111110199111111111111111191111991111111111111111111111119111111111101111111111111111111111…
uc001ysb.1	uc001yrz.1	0.930357	co	1	1	1776	240	0	M0074	111119111111111111111119111991119111911111111199119111911911111119111111111111111111911911111111111111119111111111111111111119111111111111911911111111191111111111911111111111111111111119111111111119119111111111111191191111111111111111191991191191111199111111111191119111111111111111199111111119991111119191111119111199119111111911111111111111111919111111111111119111111191911111911111111111111111111…
uc001zkx.3	uc001jld.2	0.935949	co	1	1	1985	25	6	M0282	111111111111111119111111111111111111111111111191111111111111111111111111111111111111111111111111111111111111111111111111111111111111111111111111111111111111111111111111118111111111111111111111111111111111111111111111111911111111111111111111111111111111111111111111111111111111111111811111111111111111111111111111111111111111111111111111111111111111111111111111111111111111111111191111111111111111111…
uc001zkx.3	uc001xbs.2	0.934227	co	1	1	1961	49	6	M0282	111111111111111119111111111111111111111111111191111111111111111111111111111111111111111111111111111111111111111111111111111111111111111111111111111111111111111111111111118111111111111111111111111111111111191111111111111911111111111111111111111111111111111911111111111119111119111111819111111111111111111111111111111111111111111111111111111111111111111111111111111111111111111111111111111111111111111…
uc002apx.2	uc001flo.2	0.930679	co	4	4	51	1892	3		999999999999999999999999999990991999999099999999999999999199999099999999999999199999999991999999999999999999999999999999909199999999999999999999999999099999999999999099999999999999099999999909999999999999999999999999991999999999991999999999999999999999999099999999999999999899919999999999099999990999999909190999991999999999999999999909990999999999999999999999999999999999999919999999999999999999999…
uc002avr.2	uc001hcv.3	0.933053	co	2	2	367	1600	0	M0338	119999999999999991999999991119999999999999191911991999999999999191999999991999919999991199999991919999999999999999999999999991911919999919199199999991999991919919999909999999999119990090999919991999919919199999911999919199999999999999919019919919999991919999991999909999190919991999911199999991919919991991999191999991991199109999990999999991999999999999919999999919199919999919119999191919919999999…
uc002avr.2	uc001kxh.2	0.935485	co	3	4	332	1600	0	M0338	009999999999999991999999991119999999999999191911991999999999999191999999991999919999991199999991919999999999999999999999999991911919999919199199999991999991919919999909999999999119990090999909991999919909199999911999919199999999999999919019919909999991919999991999909999090919991999911199999991919909991991999191999991990199109999990999999990999999999999919999999919199919999919119999191919919999999…
uc002avr.2	uc001mkf.2	0.931963	co	1	2	336	1635	0	M0338	909999999999999991999999991919999999999999191911991999999999999191999999991999919999991199999991919999999999999999999999999991911919999919199199999991999991919919999909999999999119990990999919991999919919099999911999919199999999999999919919919919999991919999990999909999199919999999911199999991919999991991999191999991991199109999999999999991999999999999919999999919199919999919119999191919999999999…
uc002avr.2	uc001ynn.1	0.930755	co	2	2	353	1603	0		009999999999999991999999991119999999999999191911991999999999999191999999991999919999991199999991919999999999999999999999999991911919999919199199999991999991919919999909999999999119990090999909991999919919199999911999919199999999999999919019919919999991919999990999909999190919990999911199999991909919991991999191999991991199109999990999999991999999999999919999999919199919999919119999191919919999999…
uc002avr.2	uc001zck.2	0.934927	co	2	2	344	1644	0	M0294	099999999999999991999999991119999999999999191911991999999999999191999999991999919999991199999991919999999999999999999999999991911919999919199199999990999991919919999999999999999119999090999909991999919919199999911999919199999999999999919919919919999991919999990999919999199919999999911199999991919999991991999191999991991199109999990999999991999999999999919999999919199919999919119999191919919999999…
uc002cjx.1	uc002cjw.1	0.938414	co	1	3	291	1404	0	M0049	991910919919110999199999999991999999019919099199100991991109999999991099999099199019099990990099999199199999990199999999119110990099199999999991090909190199999190990090999119009099199999999999999999999991999910099110990091991999999999999999999199990999991999090190999999999909919199999991199999999999909990991909991110990999999911919999009919999909911191999999199999999090990999091191999991999109911…
uc002cwt.2	uc001flo.2	0.933577	co	4	4	124	1703	0		999190999999999099909099999990091999999999999911999999119999999999909999990919999999999990999919990099999999919999999999991999900999990999919199999090999991909999999999999999099909999990099909999999999199909999999999991910999909999019191999099999999900999999199999991999909009919999999999999999090999999999990999109099119999999099999009999999999909199999999999999999909999999919999999909999999999999…
uc002cwt.2	uc001hpl.2	0.932195	co	1	5	37	1898	0		999999999999999999909999999909999999999999999999999999099999999999999999999999999999999999999919999099999999999999999999999999099999999999999999999999999999999999999999999099999990999999999999999999999999999999999909990999999999999919999990999999999999999999099199999999999099909999999999999999999999999999990999909099999999999999999999999999999909199999999999999999999999990999999099999999999999999…
uc002cwt.2	uc001obv.1	0.93784	co	2	4	57	1885	0		999990999999999999999999999990999999999999999099999099999999999999999999999999999999999919999999990999999999999999999999991999019999999999999119999099999999999999999999999999999999999999999999999990999199099999999909999991991991999099999999999999999990999999999999999999999999999999999909999999990999999999991999999099999999999199999099999999999919199999919999999999999999999999999999999990999999999…
uc002dik.2	uc002avr.2	0.93777	co	1	2	345	1627	0	M0338	099999999999999991999999991119999999999999191911991999999999999191999999991999919999991199999991919999999999999999999999999991911919999919199199999991999991919919999999999999999119999099999919991999919919199999911999919199999999999999919919919919999991919999991999909999199919991999911199999991919909991991999191999991991199109999990999999990999999999999919999999919199919999919119999191919919999999…
uc002dmf.2	uc001myq.2	0.939622	co	1	2	698	1173	0	M0338	999991199991909191999191011119991999199199191911991999910901999191919999191099919999991191911911919919999999919919999991991991911110999010199119999991919911011911191999919999999119901190199111191991110919199999011999919199999991191999911119919919199991919999991919911199190111999999911190099991111999901911999111199901991119119199101119919901991191999999911991919110190911119909119999101919909991199…
uc002dvm.2	uc002avr.2	0.939949	co	1	2	331	1644	0	M0338	099999999999999991999999991019999999999999191911991999999999999191999999991999919999991199999991919999999999999999999999999991911919999919199199999991999991919919999999999999999119999090999919991999919919199999901999919199999999999999919919919919999991919999990999909999199919999999911199999991919919991991999191999991991199109999990999999990999999999999919999999919199919999919119999191919919999999…
uc002efl.2	uc001zyq.3	0.939227	co	3	5	42	1901	0		991999909999999999999199999999999999999999999999999909999999999999999999991999999999999999999999990999999999999099999999909999999999999999999999999991999909999999999999909909999999919999999999999099999999999919999999999999999999999099999999999999999999919999999199999999999999999199999999999999999990999999999999919999999999991999999999999999990999999999999919990999999999999999999999999999999999999…
uc002feg.1	uc002fef.2	0.930788	co	1	1	1930	80	6		111111111911111111119111111111111111111111111111191111111111111111111111111111111111111111911111111111111119111111111111111111111111111111111111111111111111111111111111111111111111111111119111111111111111111111111111111111111111111911111111111111111111111911111111811111111111111111111111119111111111111111111111111111111111111111111111111111111111111111111111111111191111111111111111111111111111111…
uc002fik.3	uc001crh.2	0.939275	co	3	5	59	1799	0		090099999999190999999099999999990999999999999999099099999999999919999999999999090999999009999999999999999999919999999199991999999999999999999999999199990999999999999999099999999911099999990909999999999919999909991999999999999999999999099999999999999999999990091999999099909999990099999999099991999099999999991999999999999999999999999990999990999990099999999999999999991999990990999999909999999999999…
uc002fik.3	uc001pcg.1	0.936842	co	5	5	39	1910	0		999999999999990999999999999999999999909999999999999999999099999919999999999999099999999999999999999999999099999999991099091999099999999999999999999999999999999999999999999009999909999999999999999999999999999999999999099999999999999999099999999999999999999999999999999999999999909919999909999999999999999999999999999999999999999099999999919990999999909999999999099999991999999991999991999999099999999…
uc002fla.2	uc001tcj.2	0.937317	co	3	5	32	850	551		088908809009890098088808908899090998900900999089090098000888089998899089198880009800099889910998889898900891989088909899088808009890098818909899990090999989890088918890099800998880800909809800198998989980999900899090098900090098088909891999980088999098999990998909989989990088080999998809009909990099099888008898880009099990988800908000989009908909009980989918099889898908899889888890990880881080990…
uc002ftp.2	uc002avr.2	0.935137	co	2	2	383	1601	0	M0338	119999999999999991999999991119999999999999191911991999999999999191999999991999919999991199999991919999999999999999999999999991911919999919199199999991999991919919999909999999999119990191999919991999919919199999911999919199999999999999919119919919999991919999991999919999191919991999911199999991919919991991999191999991991199109999990999999991999999999999919999999919199919999919119999191919919999999…
uc002hen.2	uc002hel.2	0.938672	co	1	1	1814	202	0		191191111111111111911111111111911119911191111111191111111911111111111111911119111191911111111111111191119111111111111119111191111111911111111119111111111111111111111111111111191119111111119111111111111111111111111111111111111111119111111111111111111111111111111111111111111111911111111111111111111111111111191111111191119111111119119119111199111111111911111111111919111111111111119111111119111111991…
uc002hgm.2	uc002hgk.2	0.930593	co	1	2	1570	1	0	M0214	111110011111111111111110110001110111011011010100110111111110111110101111011111111111110111101110101101111111101111111110111110110001111101011001111110101110100110011111111111111001111111111000010111110101111111110111101011111110110111100101101101111010101111111101110011111100111111100011111110001111110101111001111110111101001011011111101110110011111111101110111010011100011111101111010101101110011…
uc002hkf.2	uc001egu.3	0.931729	co	1	1	1985	25	6	M0194	111111111111111111111119111111111111111111111111111111111111111111111111111111111111111111111111111111111111111111111111111111111111111111111111111111111111111111111111111111111111111111111111111111111111111111111111111111111111111111181111111111111111111111111111111111111111111111111111111119111811111111111111111111111111111111111111111111119111111111111111111111111111119111111111111111111111111…
uc002hry.2	uc002avr.2	0.933118	co	1	2	330	1624	0	M0188	909999999999999991999999991119999999999999191911991999999999999191999999991999919999991199999991919999999999999999999999999991911919999919199199999990999991919919999909999999999119990090999909991999919919199999911999919199999999999999919019919919999991919999990999909999099919999999911199999991919909991990999191999991991199109999990999999990999999999999919999999919199919999909119999191919919999999…
uc002huq.2	uc001lkf.2	0.933847	co	1	1	1997	3	16	M0282	111111111111111111111111111111111111111111111111111111111111111111111111111111111111111111111111111111111111111111111111111111111111111111811111111111111111111111111111111111111111111111111111111111111111111111111111111811111111111111111111111111111111111111111111111111111111111111181111111111111111111111111111111111111111111111111111111111111111111111111111111111111111111181181111111111111111111…
uc002huq.2	uc001zkx.3	0.937255	co	1	1	1993	2	21	M0282	111111111111111119111111111111111111111111111181111111111111111111111111111111111111111111111111111111111111111111111111111111111111111111811111111111111111111111111111118111111111111111111111111111111111111111111111111811111111111111111111111111111111111111111111111111111111111111881111111111111111111111111111111111111111111111111111111111111111111111111111111111111111111111111111111111111111111…
uc002jfz.2	uc001ryf.1	0.935907	co	3	3	36	1926	0		999999999999991999999999999999999999999999999999999999999999999999999999999999999099099999999999099999919999999999999999999999999999199999999999919999999999999999999999999999999999999999909999999999999999999999999999099999999999999999999999999999999999999999999999999999999099099999999999999999999999999999999999999999999990999999999999999999999999999999999999999999999099999999999999999999999999999…
uc002kli.2	uc001gtv.2	0.932173	co	1	1	1904	106	6	M0282	111111119111111119111911119111111111111111111111119111111111111111111111111111111111111111111111199111111111111191111111111111191111111111111111191111111111111111111111111111111111111111111111111111111111119111111111111911111111111911181111111111111111111111111111119118111119111111119111111111111111111111111111111111111111111111911111111111111111111111111111119111111111191111111111111111111111111…
uc002kli.2	uc002afz.2	0.936529	co	1	1	1999	10	7	M0282	111111111111111111111111111111111111111111111111111111111111111111111111111111111111111111111111111111111111111111111111111111111111111111111111111111111111111111111111119111111111111111111111111111111111111111111111111111111111111111111111111111111111111111111111111111111111111111191111111111111111111111111111111111111111111111111111111111111111111111111111111111111111111111111111111111111111111…
uc002kli.2	uc002huq.2	0.937949	co	1	1	1999	2	15	M0282	111111111111111111111111111111111111111111111111111111111111111111111111111111111111111111111111111111111111111111111111111111111111111111811111111111111111111111111111111111111111111111111111111111111111111111111111111811111111111111111111111111111111111111111111111111111111111111181111111111111111111111111111111111111111111111111111111111111111111111111111111111111111111111111111111111111111111…
uc002lji.2	uc002ljf.2	0.931543	co	1	1	322	1694	0		199199999199991199999919919999999911999911999999919199199999999999199999999991991199999919991999199999919999999999911999999999199999991999911919999119999999999999999991999999919999199999911999999999999999999911999991199999199199999919999991999991999999999999999991199999999999991999999999999999999999199999999999999999999991999999999119199999199999999999199999999991999999999191999999991999199119999…
uc002lml.2	uc001hsk.2	0.930144	co	2	2	645	1230	0	M0209	999901199991999991999191991119991999199199191911991909099091999191919999091999909999991191919911919919991909919919999991090991911119999110199119990991019911110901191999919999990110999091199011191991001919199999911999919109999991191099911119919919999991919999991919911109199911999999911199999910119999991911990111199991991119119090191909919991991191999999911991999111199911119919119999191019919990199…
uc002lmp.2	uc001hsk.2	0.935905	co	1	2	643	30	0	M0209	000001100001000001000101001110001000100100101011001000000001000101010000101000000000001101010011010010001000010010000001000001011110000110100110000001010011110001101900010000000110000001100111101001011010100000011000010100000001101000011110010010000001019000001010011100100011000000011100000010110000001011009011100001001110110000101000010001001101000000011001000110100011100010110009101910010001100…
uc002mdu.2	uc002mdt.2	0.939558	co	1	1	1770	243	3		111111111111111119111111119191111111111111111111111111911111111111191111111111111111111111111111191111191111111111111111111111119991111911919911111111191119199111911119119111111991111919111199111111199111911111111111191911111111111111191191111111911111111111111111911911111111111119919119111119911111119191111119111111119191911111919111811111119119111111191119111111111111911911191111111111111111111…
uc002mew.1	uc001kif.3	0.939843	co	4	5	83	1755	0	M0356	990999991999099999999999999999999999991099919999999909999999999999999999999999999999099999999999990099999999990099199099909999999999999999999919999991999999999999099099999019999199999990999919999099199999999909919999990999990999999999909999999999999999999119999999999999999999999999999999999999999999999999190999999911999919999199999999990999999909901909999999009999999919099999999990919999999999999…
uc002mot.1	uc002lml.2	0.935932	co	2	2	632	1242	0	M0209	999901199991999991999191991119991999199199191911991909099091999191919999191999909999991191919911919919991909919919999991090991911119999110199119990991019911111911191999919999990110999091199011191991001919199999911999919109999991191099911119919919999991919999991919901109199911999999911199999910119999991910990111199991991119119099191909919991991191999999911991999119199911199919119999191019919991199…
uc002mye.2	uc002juw.2	0.936451	co	1	1	2010	4	2	M0282	111111111111111119111111111111111111111111111111111111111111111111111111111111111111111111111111111111111111111111111111111111111111111111111111111111111111111111111111111111111111111111111111111111111111111111111111111111111111111111119111111111111111181111111111111111111111111111111111111111111111111111111111111111111111111111111111111111111111111111111111111111111111111111111111111111111111111…
uc002nyh.1	uc002nyg.1	0.933885	co	1	1	1980	8	28		111111111111111111111111111111111111111111111111111111111111111111111111111111111111111111111111111111111111111111111111111111111111111111111111111111111111111111111111111111111111111111111111111111111111111111181111111111111111111111111111111111111111111111111111111111111111111111111111111111111811111181111111111111111111111811111111111111111111111111111111111111111111111111111111111111111111111…
uc002nyy.1	uc002loi.2	0.937384	co	2	3	538	1334	0	M0209	999991199991999991999191991119991999199199191911991999999901999091999999191999999999991999019911909909990999919919999999999991911119099019199119999991919911110991191999919999999119999991199111091991001919099999901999919199999091191999911119919919099991919999991909901099190911999999911199999900110999991919999011199991099119119099191999919991901190999999911991999119199911199910119999190919919991099…
uc002ocn.2	uc001nfc.1	0.932678	co	1	1	1918	91	7	M0214	111111111911911111111111111111111991111111111111111111111111111111911111111111119111111111111111111111111111911111111111111111111111111111111111111111111111111111111111111118111111111111119111191911111111119111111111111111111111111111111111111111111111111111191111111111111911111111111111111111111111111111111111111111111111111111111111111911111111111111111111111111111111111111111111111111111111111…
uc002pnp.2	uc001zck.2	0.930606	co	2	2	486	1428	0		099991999999999991999199991119991999999199191911991999999991999191999999991999919999991199999911919999999999919919999999990991911119999119199109999990909991910919199999999999999119999090199901091991919919199999011999919199999991990909919919919919199991919999990919911199199911999999911199999991119999991911999111099991991119119999190999919991991990999999919999999010199919099919119999191919909990999…
uc002pnp.2	uc002dmf.2	0.938314	co	1	1	795	1221	0	M0338	999991199991999191999191191119991999199199191911991999911911999191919999991199919999991191919911919919999999919919999991991991911111999119199119999991919911111911191999919999999119919191199111191991111919199999111999919199999991191999911119919919199991919999991919911199199111999999911199999991111919911911999111199991991119119199111111919911991191999999911991919111191911119919119999111919919991199…
uc002pwj.2	uc002hkf.2	0.934863	co	2	2	1915	42	2	M0194	111111111111111111111111111111111111111111111111911111111111111111111111111111119111111111111111111111111111111111111110111111111111111191111111111111111119111111111111111110111111111111110119111111111011111111119111191111111111111111111111191111911111111111111110111111111011111111111111111119111011111101111111111119111111111111111111111111111111111111191111111111111011119111111111111111111111111…
uc002qft.2	uc002qfq.2	0.932957	co	1	3	350	939	25	M0006	911110099918119190199090910009990199099011090900990199191890999090909999090991001919190090901100909109198999909909999991911910900009199009099001999990109900000100090091109119999009999090011000090990000100809919900981101099911190090999900009901109099990909999190109900099099900911999900019199910009999990900999000091100990001009011010911909110910010901998900990199000099100000909009099090981909990001…
uc002qjn.1	uc002avr.2	0.939449	co	1	2	340	1639	0	M0338	909999999999999991999999991119999999999999191911991999999999999191999999991999919999991199999991919999999999999999999999999991911919999919199199999999999991919919999999999999999119999090999909991999919919199999911999919199999999999999919019919919999991919999991999909999199919990999911199999991919999991991999191999991991199109999990999999990999999999999919999999919199919999909119999191919919999999…
uc002rah.2	uc002afz.2	0.930511	co	1	1	1995	10	11	M0282	111111111111111111111111111111111111111111111181111111111111111111111111111111111111111111111111111111111111111111111111111111118111111111911111111111111111111111111111119111111111111111111111111111111111111111111111111111111111111111111111111111111111111111111111111111111111111111191111111111111111111111111111111111111111111111111111111111111111111111111111111111111111111181111111111111111111111…
uc002rah.2	uc002huq.2	0.939738	co	1	1	1997	1	18	M0282	111111111111111111111111111111111111111111111181111111111111111111111111111111111111111111111111111111111111111111111111111111111111111111911111111111111111111111111111111111111111111111111111111111111111111111111111111811111111111111111111111111111111111111111111111111111111111111181111111111111111111111111111111111111111111111111111111111111111111111111111111111111111111181111111111111111111111…
uc002rah.2	uc002jvj.1	0.938848	co	1	1	1988	20	8	M0282	111111111111111111111111111111111111111111111181111111111111111111111111111111111111111111111111111119111111111111111111111111118111111111911111111111111111111111111111111111111111111111111111111111111111111111111111111911111111111911111111111111111111111111111111111111111111111111111111111811111111111111111111111111111111111111111111111111111111111111111111111111111111111181111111111111111111111…
uc002rcm.2	uc001mka.2	0.934753	co	2	2	536	1435	0	M0338	999991999999999991999199991119991999999199191911991999999911999101999999991999919999991199999911119999999199919999991999999991919119909119190119991999919990119911199999199990991911199991199111191991919919199999990999919199999991999999011919919919199991919999991919091199909919999999911199999999119999990911999111999991991199119999199999919991991199999999919991999119199901199911119999190919999991999…
uc002sqi.2	uc002sqh.2	0.930366	co	1	2	368	1462	0	M0052	999999900999999909991909099999919999901909919999999999900919919909999919919199999991919999099999999991999111091091199909999999999991911991999999191199991999999999919919999999091990900919999999999919999991999109199999999909199919909991199999191099919909199199009999999911910999999919999999999999999991919999199999909999119999990999999999999909999999099919999119910999901999999999999919909999991999999…
uc002sqj.2	uc002sqi.2	0.934777	co	2	5	212	1356	13	M0052	990999901999999909990909099999909999910919909999999991901909901919999909909099999190909999091999999990999000190190099909999999909990000990991999010099090999999199909909999999090990900909999099999109999998911019099999999919099909919910099999090199909919099099119999999900901999999909999999009199999990909999099999919999009999990999999999999919999999199909999009901999910999919999990909919999990909999…
uc002sti.1	uc001ysb.1	0.938253	co	1	1	1749	267	0	M0074	111119111911111111111119111991119111911111111199119111911919111119111111111111111111911919111119111111119111111111111111111119111111111111911911111111191111111111911111111111111191111119111111119119119191111111111191191111111111111111191991191191111199111111111191119111111111111111199111111119991111119191111119911199119911111911111111111119111919111119111111119111111191911111911111111111111111111…
uc002stx.1	uc002nyy.1	0.931089	co	1	2	627	1326	0	M0209	999991199991999991999191991119991999199199191911991999999901999191999999191999999999991091019911919919991999919919999991999991911119099119199119999991919911111991191999919999999119999991199111191991001919199999911999919199999091191999911119919919099991919999991919911199190911999999911199999910110999991919999111199991091119119999191999919991901191999999911991999119199911199910119999190919919991199…
uc002tba.2	uc002avr.2	0.932541	co	1	2	354	1613	0	M0338	919999999999999991999999991119999999999999191911991999999999999191999999991999919999991199999991919999999999999999999999999991911919999919199199999991999991919919999999999999999119990190999919991999919919199999911999919199999999999999919119919919999991919999990999909999099919990999911199999991919909991991999191999991991199109999990999999991999999999999919999999919199919999909119999191919919999999…
uc002tsc.1	uc002tsb.1	0.931744	co	1	1	1931	80	5		111111111111111111111111111111111111111111111111111111111111111111111111111111119111111111111111911111111111111111111111111111111111111111111111111111111111111111111111111119111111111111111111111111111118111111111111911111111111111111111111111111111111111119111111111111111111111111111111111111111111911111111111111111111111111111111189911911911111111911111111191111111111111111111111111111111111111…
uc002tsh.2	uc001hux.1	0.932035	co	5	5	55	1830	0		990909919999109999999199999999999999909999099991999999990999919991999099999999199999999990999999999999999999119099999999999999909999999999999099099999099999999009999999999099999999999919999909999999999919999999999909999099999999999999999999919919999999999999099919999999999999999999999999999999099999999999990999900999199999999099099999999999999999990999999999999999999999199999999999909999999999999…
uc002tsh.2	uc001jcr.2	0.938871	co	3	5	52	1864	0		999999999999909999999199999999999999999999099901991099999999999990999909999999191999999999999999999999999999909199999999999999999999909999999999091999199999999999999999999109999909999919999999999999999999999999999999919099999999999999999999999199999999999999099909999999999999999999999999999999199999099999999999909999999999990099099999999999999999999999999990999999999999999999999999909999999999909…
uc002tsh.2	uc001snc.1	0.933065	co	1	5	31	1924	0		990909999999909999999199999999999999909999099991999999999999999990999999999999099999999991999999999999999999999999999999999999909999999999999999999999999999999099999999999009999909999999999909999999999999999999999909999999999999999999999999999999999999999999999999999999999999999999999999999999999999999999991999991999999999999099999999999999999999999999999999999999999999999999999990999999999999999…
uc002tsh.2	uc002jix.2	0.935204	co	4	5	49	1821	1		990909999999109999999099909999999999919999091901990099091999999990999999999999000999999999999999999999999999109999999999999999909999999999999199999999099999999909999991999009999909999999999909999999999009999999999909999099999999999999990999909909099999991999999909999999999999999999999999999999099999090999999099990909999999999099099999999999099999990999999990999999999999099999999999990999999999999…
uc002tzh.2	uc002lml.2	0.936047	co	1	1	671	1321	24	M0209	999991199991999991999191991119991999199199191911991999999991999191919999191999919999991191919911919919991999919919999991991991911119999119199119998991919911111911191999919999998119999191199111191991111919199999911999919199999991191999911119919919999991919999991919911189199911999999911199999918119999991911999111199991991119119199191919919991991191999999911991999119199911199919119999191919919991199…
uc002tzh.2	uc002lmp.2	0.930587	co	1	2	533	1122	0	M0209	999991199991909991909191991119901999199199191911091999999991999091909999191099909999991091919911009919991990919919900991990991011110999119109119990991910911110901191909919999990119909091199111091991001919099999901099019199099991191999911119919019099091919999091909901009199911900099011109999900110999901910099011199991991119109099191009919991991190999999011991999119199911199919119999090919919900009…
uc002ugr.1	uc001kif.3	0.936025	co	5	5	57	1431	189		890999908999008999999099099990989999998899919099099900990098999999999999999889009909099991999999990098999991910099899899009099999999990899999819999898098099999999999090099081999898090990990989999899899990909909919909990990890999999999989999999099999999999189009099999999909999809009999989999999999999999999800999900008899919990800909999999909999908800900999999089999999999099990999090989099999989909…
uc002vnv.2	uc002vnu.2	0.935059	co	1	2	1558	333	0		911911101911119111019111091111111991119119111111991190111111119111911191091119119110111111991111111119191191111111119111111011011111111110111111101191111111111911111199111111091111111111191111111111111111191111911119111191991111111119111111911111119111111090111111111111119911111111111199911911111991911111191111111911011111111111111110911911911191110111911111111111111011111011111111111110111101011…
uc002vwj.2	uc002uqj.1	0.939406	co	1	1	1999	0	17	M0151	111111111111111111111111118111111111111111111181111111111111111111111111111111111111111111111111111111111111111111111111111111111111111111811111111111111111111111111111111111111111111111111111111111111111111111111111111111111111111111111111111111111111111111111111111111111111111111181111111111111111111111111111111118111111111111111111111111111111111111111111111111111111111111111111111111111111111…
uc002wcp.1	uc002wcn.1	0.935935	co	1	3	475	1384	0		999991999909999999999191999110991999109199199909999909999099999191910099990999919999990991999991919909999999919999999990901091911119999119099119909999919991999999190999919999999999999991199111101990911919999909919999999990999991991999911919919019199991999909099919919199999911999999901999999091199999991019999111109999991199009109101999919991999091999999911991999191199911119919919999101099919991099…
uc002wlv.2	uc001alx.1	0.936355	co	5	5	46	1863	0		999999999999909999999999990990999999909199199909099999999099999990999999991999999999099999999999999999199999999999999999999099999999199999099990999999999090999999999999999909999999999999999999199999999999999999999999991990991999999999919999919999999999999999999199999999999999999999909999099999999999999999999919990191999999999999999999999999990999999999999999099999999999990999999099999910999991999…
uc002wnq.1	uc002fiu.2	0.936786	co	2	2	444	1538	0	M0293	999999919999919991999199991119999999999109191911991999991999999191999999991999919919101999919911919999999999919919999999999991911119999119199199999999999991919919199999999999999119999991999911999990119919199999911999919199991991999999919919919999999991919999991999999999999919999999911191999991199999991991999111999991991119109999101999919999991991999999919999999919999919999919119199191910919991099…
uc002wwp.1	uc001gtw.3	0.930456	co	1	1	1952	62	2	M0282	191111111111111111111111111111111911111111111191111111111111111111111111111111111111111111111111111111111111111111111111111111111111111111111111111111111111111111111191111111111111111111111911111191111111111111111111111111111111111111191111111111111111111111111111111111119111111111111111111111111111111911111111111111191111111111111111111111111111111111111111111111111111111111111111111111111111111…
uc002wwp.1	uc002jvj.1	0.930819	co	1	1	1996	19	1	M0282	111111111111111111111111111111111111111111111111111111111111111111111111111111111111111111111111111119111111111111111111111111111111111111111111111111111111111111111111111111111111111111111111111111111111111111111111111911111111111911111111111111111111111111111111111111111111111111111111111811111111111111111111111111111111111111111111111111111111111111111111111111111111111111111111111111111111111…
uc002xof.2	uc001hda.1	0.933176	co	2	3	617	484	0	M0209	099991100001009091090191001110091099199109191011091000990001000101009099191090009090901101919911010010091000910010000991000091011110990119190119099001010011110001101909010009090119009091109111091991001019109090911000010190000001191099011110019010090001910090901019901109109911900009011190009910119000091910900011100001001110119090191000910991001191009099011001099119109011190010119090191019910000190…
uc002xof.2	uc002lml.2	0.938284	co	1	3	548	1261	0	M0209	999991199991999991999191991119991999199199191911991909999091999091909999191999909999991091919911909919991909919919999991090991911119999119199119999991009911110901191999919999990119999091199111091991001919199999901999919199999991191099911119919919999991919999991909901109199911999999911199999910119999991910990011199991991119119090191909919991991190999999911991999119199911199919119999090019919990199…
uc002xpm.2	uc002kli.2	0.932677	co	1	1	1967	48	1	M0282	111111111111111119111911111111111111111111111111111111111111111111111111111111111111111111111111119111111111111111111111111111111111111111911111191111111111111111111111119111111111111111111111111111111111119111111111111111111111111911111111111111111111191111111111111111111111111111199111111911111111111911111111111111111111111111111111111111111111111111111111119111111111111111111111111111111111111…
uc002yfa.1	uc002pnp.2	0.933733	co	1	2	283	1716	0	M0338	990091999999999999999999991119999999999999191911991999999909999199999999991999999999991999999911919999999999919919999999999991919999999919199199999999999991919919999999999999999119999990999999999999999999999999911999919199999991999999919919919999999991919999990919999199099919999999911199999991199999991919999011999991999199199999999999919999999999999999999999999919999919999919119999991919999999999…
uc002ywn.1	uc002avr.2	0.936392	co	2	2	334	1628	0	M0338	999999999999999991999999991119999999999999191911991999999999999191999999990999919999991199999991919999999999999999999999999991911919999919199199999991999991919919999999999999999119999090999919991999919919199999911999919199999999999999919019919919999991919999990999909999099919999999911199999991909909991991999191999991991199109999990999999999999999999999919999999909199919999919119999191919919999999…
uc002znv.1	uc002avr.2	0.93474	co	2	2	352	1606	0	M0338	009999999999999991999999991119999999999999191911991999999999999191999999991999919999991099999991919999999999999999999999999991911909999919199199999991999991919919999909999999999119990090999919991999919919199999911999919199999999999999919019919919999991919999991999999999190919991999911199999991919919991991999191999991991199109999990999999990999999999999919999999919199919999919119999191919919999999…
uc002zws.2	uc001ysb.1	0.939263	co	1	1	1689	327	0	M0074	111119111111111111111119111991119111911111919199119111911911111119111111111111111111911919111119191111119111111111111111111119111111111111911911111111191111111111911111111111111191111119111191111119919111111111111191191111111111111111191991191191111199111111191191119111111111111111199119119119991111119191111119911199119911111911111111111119111919111111111111119111111191911111911111111111191111111…
uc002zws.2	uc002stl.2	0.931664	co	1	1	1621	395	0	M0074	111111111911111119111119111991119111111911919199119111111919119991991111111111111111911919191119191119111111111111111111111119111111111111911911111111191119199111911111111111111191111119111999111191919111111111111111191111111111111111199191191191111199111111191191119111111111111111111119119119911111111191111919911119111911111911111111111119111919111111111111119191111199911191911111911111991119111…
uc003ajd.2	uc002cwt.2	0.93502	co	1	3	39	1933	0		909199999999999999999999999990999999999999999199999999999999999999999999999999999999999999999999999999999999999199999999999999999999999999999999999999999999999999999999999999991999999999909999999999999999999999999999999999999999999919999991990999999919999999199099999999999999990999999999999999999999999999999999999999999999999999990999999999999919999999999999999999999999991999999999999999999999999…
uc003bee.1	uc002pmr.2	0.930923	co	4	4	447	1376	0		999991999999999991999199991119991990990199101911991999999990999191999999991991910999091091999901919999999999919919199999999991911119099119199100999990900991910910099999999990999119999999119901191991119919099999901999919199999901999909910919919919099991919999991909901109099011999999911199990991109990991911999111999991901110119999191999909991991909999999919999999911109910099919119999191919919990999…
uc003cju.2	uc002tzh.2	0.931989	co	1	2	511	1262	0	M0209	999991199991909991909191991119991999199199191911090999999991999091909999191999909999991091919911909919991999919919900990990991911110999119109119990991910911110901191999909999999119999091199111091991001919199999901099019199999991191999911019919019099991919999991909901099199911909999011199999900119999991910999011199991991119109099190009919991991190999999011991999119199911199919119999090919919900009…
uc003cjy.2	uc002lml.2	0.934628	co	1	1	603	1394	19	M0209	999981199991999991999191991119991999199199191911991999999891999191919999191999999999991191919911999919991999919919999991999991911119999119199119999991919911119911191999999999998119999991199111191991981919199999911999919199999991191899911119919919999991919999991919991199199911999999911199999918119999991919999111199991999119119998191999919991991191999999911991999111199911199919119999191919919999199…
uc003cjy.2	uc003cju.2	0.938306	co	1	1	618	1353	45	M0209	999991199991999991989191991119991999199199191111991999989991999191919999191919899899991191919911999919991999919919999991999991911119999119199119999991919911119911191999999999999119999991199111191991911919199999911999919199999991191999911119919919999991919999991919991199199911989999911199999911119999991919999111199911999119119999191999919991991191999999911991999111199911199919119999191919919999189…
uc003cpc.1	uc001psq.3	0.935538	co	1	1	1879	132	5	M0194	111111111111911111111111111191111111111191111111119111111911111119111111111111111111111911111111111111111111111111111111111199111111111191111111111119191119111191111111111119111111111111111911111111111191191111118111111111111111111111119111111111111111111111111191111111111111111111191111111119911111111111111111111111111111111111111111111111111911111111111111111119111191191111111111911111111119111…
uc003cqn.2	uc002nvr.1	0.93984	co	3	5	33	1923	0		999999999999999990999999999990999999999999999999999999999999999909909999999909999999999999999999999099099999909999999999999991999999999999999999999999999999999999999999999999999999999999999999999999999999999999999909999991999999999999999999909999999999999999999999999999999999909999999999999999999999999999999999999999999999999909199999999999999999999999999999999999999999999999999999909999999090999…
uc003czb.2	uc002fti.2	0.935862	co	3	4	46	1934	0		999999999999999999999999999999999999999999999999999999999099999999999999999909999999999999999999999999999999999999999999999999999999999999999199991991999999999999999999999119999999999999999999999999999999999999909999990999999999999999999999999999999999999999999909999999999999999999999999099999999999999999999999199099999999999999999999999999999999999999999999999999999999991999999999999999999999999…
uc003dto.2	uc001flo.2	0.932396	co	3	5	57	1873	0		999991999999999999999099999990999999999999999990099999199099999999999999999919099999999999999999999999999199999909999999991999999999990999999099999991999999909999999999999999999999999999999909999999999999999999999999999999999999999999990999999999999099999999999999999999919999999999999999099999999991099919999199109099999999999909999999999999999009999999999999999999999999999999999999999999999999999…
uc003dto.2	uc003abi.1	0.931866	co	2	5	53	1856	0		999999999919999999999099199990999999999999999990999999999099999999999999999919099999999099999999999999999199999999999999990990999999990999999099999999999999999999999999999099999999999999999919999999999999999999999909999999990999999999900999999999999999999999999999999999999999999999999999199999999999999999999199909099999999999909999999999099999909999999999999999990999990999999999999999999999999919…
uc003dvz.2	uc002apx.2	0.931694	co	4	5	54	1890	1		999999919999999999999999999990999999919099999999999999999199999999999999999999199999999090999999909999999999999999999999009099999999199999999999999999999999990991999999999999999999199999999909099999999999999999999999999999999999999999999999999999999999999199999999999999999999999999999999199999999999999909991909999999999999999991999909999999999999999999999999999999999999999909999999999999999999999…
uc003emd.1	uc003emc.1	0.93119	co	1	1	1961	1	54		111111111111111111111111111111811111111111111111111111111111111111111111811111111111111111111111111181111111111111111111181111811111111111111111111111181111111111111111111111111111111111111111111111111111111111111181181111111111111111111111111111111111111111111111111111111111111111181111111111181111111111111111111111111111181111111111811111111111111111111111111111111111111111111111111111111111111…
uc003eos.1	uc002fjb.2	0.933203	co	2	4	87	1706	3	M0351	999009990999109999999909999090999990909999199999999099990099990999999999999909099999999919099999099099099999999099999999099099999999999999991999999991999199999099999999999000999900199999999909999990999999991999999909099990919999990999999990999999999099991999099990999909999999999099999909099999099999999999990919999009999999999900999901999099999909901999199919099999999999999999999099999999999099999…
uc003exh.2	uc001iou.2	0.932867	co	5	5	65	1825	0		999999999999999999999991099999999999090999999999199900909099999990999990999099999999909999999909990999999909999009999099909999999999919999999999990999990999999999909909999999999999909999999999999999999999099999909909999990999999999919999999999999999999999099999999919999919999919999999999909999999999999999991999190099999999991009999999990999999909999999999919999999999999999991999991919999999999999…
uc003gla.2	uc003gkz.2	0.934763	co	1	1	1968	43	5		111111111111111111111111111111111111111111111111119111111119111111111111111111111111111111111111111111111111111111111111111111111111111111111111111111111111111111111111111111111111111111111111111111111111111111111111111111111111111111111111111191811111111111111191111111111111111111111111111111111111119111111111111111111111111111111111111111111111111111111111111111111111111111111111111111111111111…
uc003hfn.3	uc002stl.2	0.934157	co	1	1	1664	352	0	M0074	111111111911111119111111111991119111111911119199111111111919119991991111111111111111911919191111191119111111111111111111111119111111111111911911111111191119199111911111111111111191111119111999119191119111111111111111191111111111111111199191191191111199111111111191119111111111111111111111119119911111111191111919111119111111111911111111111119111919111111111111119191111199911191911111911111991119111…
uc003hfn.3	uc002zws.2	0.939258	co	1	1	1771	245	0	M0074	111111111111111111111119111191119111111111919199119111111119111111111111111111111111911919111119191111111111111111111111111119111111111111911911111111191111111111911111111111111191111119111191119111919111111111111111191111111111111111191191191191111111111111191111111111111111111111111119119119911111111191111119911119111911111911111111111119111919111111111111111111111191111111111111911111191111111…
uc003hjm.2	uc003hjl.3	0.933187	co	1	1	1980	33	3		111111111111111111111111111111111111111111111119111111111111119111111111111111111111111111111111111111111111111111111111111111111111111191111111111111111119111111111111119111111111111111111111199111111111191111111111111111111111111111111111191111111111111111191191111111111111111111111111111111111111111111111111111111111111111111111111111111111111111111111111119111111111111111111111111111111111111…
uc003hpe.1	uc003hpd.2	0.937107	co	1	2	1824	44	3		191111111111111111111101101111011111111111111111111111111111101111110191911111111111111111110111111118111101111111111111111101111111111111111111111111111111111111111091111111011111119111111011111111111111111110111101111111111111111111111111111111110111111110111111111111110011111111111111101111101091111111111111111111101111191111111111011111111111111111111111111111111111111011111101111111111111911…
uc003htp.1	uc003hto.2	0.932703	co	1	1	1947	68	1		191111111111111111111191111111111111111119111111111111111111111111911111111111111111111111111111111111111111111111111111111111111111111111111111111111111111111111111111111111111111111111111111111111111111111111111111111111111111111111111111111111111111111111111111111111111111111111111111111111111191111111111111111111111111111111191111111111911111111119111111111111111111111111111111111111911111111…
uc003huw.2	uc002fjb.2	0.936529	co	2	3	38	1904	0		999119999999999999999909999999999999999999199999909199999999909999999999999999999999999099999999199999999999999999999999999999999919999999999999999999999099999999999999999909991999999999999999999999999999999999999991999999999999999999199999999999909999999999099990999909999999999999999999199999999999999999999999199099099999999009999999999999999999999999999919999999990999999999999990999999999999999…
uc003hxc.1	uc002huq.2	0.93469	co	1	2	1941	6	1	M0282	111111111111111110111011111111111111111111111101111111111111111111111111111111111111111111111111110111111111111111111111111111110111111111011111111111111111111111111111110111111111111111111111101111111111111111111111111011111111111911111111111111111111101111111111110111111111111111100111111111111111111111111111111110111111111111111111111111111111111111111111111111111111111101101111111111111111111…
uc003ile.1	uc001crh.2	0.937552	co	4	5	84	1754	0	M0307	190199999999999999999999199999909999990099999999099999999999909999999999999099199999999999999999999199999999109999199999991999999999999999999999099119990999999999999999099999999901999999999909999999999909999999991909999999999999999999909999999999999999999990099919919099909099990999999999099919999099999999190999909999099099999999999909999999999991099999999999999099990999990999999999999999999999999…
uc003ile.1	uc001zyq.3	0.93087	co	3	5	60	1831	0	M0352	990999999999999999999999999999999999999999999999999990999901999999999999990999999999999999999999990099999909990909099999909999999999991999999999999999990999999999999999909999999999999999999919999999999999199999999909999991999099999090999999099999999999999999999999999999999999991999999999099999999990909999999999019999999999999999999999999099999999999999999919999999909999999999999999999999999999999…
uc003ilx.1	uc001pcg.1	0.935835	co	1	4	40	1883	0		999999999909991999999999999999999999909999999999999999999099999919999999999999099999099999999999999099999999999919991999099999999999999999999999999999999999990999919999999009999999999999999999999999999999999999999999099999999999999999999999999999999999999999999999990999999999909999999199999999999999999999999999999099999999999999999999919099999999909990999919099999999999999999999990999999199919999…
uc003jhe.1	uc003jhd.1	0.938331	co	1	1	1955	33	28		118111111111111111111191111111111111111111111111181111111811111111111111111111111111111111111111111811111111111111111111111111111111111111111111111111111111111811111119111111111111111111111111111111111111111111111111111111111111111111111111111111911111111111111819111111111111111111111111111111111111111111111111111111111111111111111111111111111111111111111111111111111111118811111111111111111111181…
uc003jpm.2	uc001egu.3	0.939479	co	1	1	1954	61	1	M0194	111111111111111111111119111191111111111111111111111111111111111111111111111111119111111111111111111111111111111111111111111119111111111111911111111111111119111111111111111111111111111111111119111111111111111111119111111111111111111111111111111111111111111111111111111111111111111111119111111119111111111111111111111111111191191111111111111111119111111111111111111111111111119111111111119111111111111…
uc003jpm.2	uc001psq.3	0.936792	co	1	1	1961	54	1	M0194	111111111111111111111111111191111111111111111111111111111111111111111111111111119111111111111111111111111111111111111111111119111111111111911111111111111119111111111111111111111111111111111119111111111111111111119111111111111111111111111111111111111111111111111111111111111111111111119111111119111111111111111111111111111191191111111111111111111111111111111111111111111111111111111111119111111111111…
uc003jsx.3	uc001kyf.2	0.938837	co	1	3	33	1965	0		999999999999919999999999999190999999999999999999199999999999999999999999999999099999999999999999999999999999999999999999999999999999999999999999999990999999199999999999999919999999999999999999999999999999999919999999999999999999999999999991999999999999999999999999999999999999999999999999999999999999999999999999999999999999999999999999999999999999999999999999999999999999991999999999999999999999999…
uc003kjw.2	uc003kjt.2	0.931898	co	2	2	1297	650	0		999911911911911111111199191111991199191191111111991199111911919191911191111119119991190191919111111111091111111119119111199191111111191119110111111111119191111111111111919199191191999119199109011111919119911199111910911191191111111111111119111109119111111199191919911199119911919119911111199111119191191111191111911919111111111199191919911911991111191911991111119119911910191911111191111919911991991…
uc003ktb.1	uc001zyq.3	0.932204	co	5	5	42	1859	0		999999919999990999999199999999999999999999999999999990999991999999999999990999999999919999999999990099999999990909099999999999999999999999999999999990999909999999999999909909999999099999999919999999999999999919999999999999999999991999999999999999999999999999999999999999999999990199999999099999999999999999999999999099999999991909999999999999999999999999990999991999999999999999999999999999999999999…
uc003lei.2	uc001yse.2	0.93961	co	1	2	1191	741	0	M0074	111119191911911199191119919911119011911901019199919101911911119999999911019111109191991919191119199119111111099111111111111119199091911101911991191119191119199991919119011111911991111119199190199199199191199101199191191191111111919911199991191199111199191191191191119911191111191111999919919919991111199191101919919119119991991011199111101019011999911119191119119101991099991191991019991911091119911…
uc003lei.2	uc002dbv.2	0.938471	co	2	2	731	1179	0	M0074	111999191999911199991019919991919099911919919199999101991919119999999911919111109191999919991119990119119111099111119101999199199091911991919091191199999919999991919119199919919991111999999999999099099999999191999999191999991199919919190999091109911999199991091199199919991199191911999919919999991191199199111999919999119991991919099111199999919999919119199119119990991999999991991919999911991919911…
uc003lei.2	uc002zws.2	0.939863	co	1	1	1325	690	1	M0074	111119191911911199191119919991119111911911919199919111911911119919199111119111119191991919191119191119111111199111111111111119119191911111911911191119191119199191919119111111911991111119199191199199999191199111199191191191111111919911191991191199111199191191191111119111191111191111999119919919911111199191111919919119119991991911199111111119111999911119191119119111991199191111991119191911191119911…
uc003lnf.2	uc001flo.2	0.935475	co	3	5	56	1855	0		999999999999999999919999999990999999999999999919999990909999999099999999999999999999999999999999990999999999999999999999900999999999990999999199999999999999999999999999999999999199099999999999999999999999990999999999919909999909999099991909199999999999999999099999999999999999999999999999999999090990099999999199909999010199999999999009990999999199099999999999199999999999999999999999909909990999999…
uc003lsd.2	uc003lsc.2	0.9352	co	1	1	2003	0	13	M0062	111111111111111111111111111111111111111111111111181111111111111111111111111111111111111111111111111111111111111111111111111111111111111111111111111111111111111111111111111111111111111111111111111111111111111111111111111111111111111111111111111111111111111111111111111111111111111111111111111118111111111111111111111111111111111111111111111111111111111111111111111111111811111111111111111111111111111…
uc003mhl.2	uc001kyf.2	0.931065	co	1	3	38	1944	0		999999999999919999999999999990999999999999999999199999999999999999999999999999099999999999999999999999999999199999999999999999999999999999999999999990999099099199999999999919991999999999999999999999999999199909999909999991999999999999999991999999999999999999999999999999999999999999999999999999999999999999999999999999999999999999999999999999999999999999999999999999999999999999999999999999999199999…
uc003nuy.2	uc001ewx.2	0.939781	co	1	1	1987	1	28	M0214	111111111111811111111111111111111111111111111111111111111111118111911111111111118111111111111111111111111111111111111111111111111111111111111111111111111111111111111111111111111111111111111111111111111111111111111111111111111111111111111111111111111111111111111111111111111111111111111111111111111111111111111111111111111111111111111111111111111111111111111111111111111811111111111111111181111111111…
uc003nuy.2	uc001nor.2	0.934821	co	2	2	1738	8	3	M0214	111111111111111110111010110001111111111111010101110111111111110110911111111111110111110111101111111111111111101111111111111110111111111101011011111111111110111111011111111111111001111111111010111011111101111111110101101011111110111111100111101111111111101111111101110111111111111111100011111110011111110101111101111110111101011111111111110011110011111111101110111111111100001101111111111181111111111…
uc003obh.2	uc003lsc.2	0.934669	co	1	1	2005	0	11	M0062	111111111111111111111111111111111111111111111111181111111111111111111111111111118111111111111111111111111111111111111111111111111111111111111111111111111111111111111111111111111111111111111111111111111111111111111111111111111111111111111111111111111111111111111111111111111111111111111111111118111111111111111111111111111111111111111111111111111111111111111111111111111811111111111111111111111111111…
uc003obh.2	uc003lsd.2	0.933584	co	1	1	2002	0	14	M0062	111111111111111111111111111111111111111111111111111111111111111111111111111111118111111111111111111111111111111111111111111111111111111111111111111111111111111111111111111111111111111111111111111111111111111111111111111111111111111111111111111111111111111111111111111111111111111111111111111118111111111111111111111111111111111111111111111111111111111111111111111111111811111111111111111111111111111…
uc003obt.1	uc003obr.2	0.931262	co	1	1	1989	16	11	M0070	111111111111111111111118111111111111111111111111111111111111111111111111111111111111111111111111111111111111111111111111111111111111111111911111111111111111111111111111111111111111111111111119111111111111111111119111111111111111111111111111111111111111111111111111111111111111111111181111111111111111111111111111111111111111111111111111111811111111111111111111111111111189111111111111111111111111111…
uc003oct.1	uc003obh.2	0.93269	co	2	2	1884	39	1	M0062	191111111111111111111119111111111119111111111111111111011011111111001111011111118111111111101111111901111111111111111111111191111111111111111110111111111111111111111110111111011111111111011111111111111191111111111111111111111111111101119111111111111111111110111111111111110011111111111111111111111111111111101111111111111111101111111111011111111911111111111111111111111091110011110111111119111111011…
uc003ocu.1	uc003ocs.1	0.938791	co	1	1	2010	0	6	M0062	111111111111111111111111111111111111111111111111111111111111111111111111111111111111111111111111111111111111111111111111111111111111111111111111111111111111111111111111111111111111111111111111111111111111111111111111111111111111111111111111111111111111111111111181111111111111111111111111111111111111111111111111111111111111111111111111111111111111111111111111111111111111111111111111111111111111111…
uc003oef.3	uc001sck.2	0.937182	co	1	1	1896	117	3	M0282	111111118119111119111111911111111111111111111111111111111111111111911119111111111191111111111111111111111191111111111911111111111111111191911111111111199111111111911191111111111111111111111111111111111191111111111111111911111111191119111111111111111111191111111111119111111111111111111111111111111111111111111911191111111111119111111111111111111911111111111191111111111111111191111111191111111111111…
uc003oef.3	uc001zkx.3	0.937631	co	1	1	1933	74	9	M0282	111111111111111119111111911111111111111111111181111111111111111111911111111111111191111111111111111111111191111111111911111111111111111111911111111111191111111111111191118111111111111111111111111111111111111111111111111911111111191111111111111111111111191111111111119111111111111111818111111111111111111111111111111111111111111111111111111111111911111111111111111111111111111111111111191111111111111…
uc003oef.3	uc002rah.2	0.934879	co	1	1	1933	73	10	M0282	111111111111111119111111911111111111111111111181111111111111111111911111111111111191111111111111111111111191111111111911111111118111111111911111111111191111111111111191111111111111111111111111111111111111111111111111111911111111191811111111111111111111191111111111119111111111111111111111111111111111111111111111111111111111111111111111111111111911111111111111111111111111111181111111191111111111111…
uc003pgk.2	uc003jok.2	0.935418	co	2	4	59	1805	0	M0260	999999999999999990999099991909999999999999199900990999999990999990999999999999999999991999999990909999999999999999999999999999909099999909199099999999999990909919999999999999999909999999999999999999909999999999991999909199999990999999909909999999999999919999990999999999999999999999901199999990099999991999999999999990999099099999999999999999999999099999999999999909999909999999009999990999909990999…
uc003pqh.1	uc001hcv.3	0.932589	co	2	2	224	1780	0	M0338	999999999999999999999999991999991999999199191911991999999999999991999999991999919999991999919911919099999999999999999999999999911199999919199199999999999991919919999999999999999990999999999999999999999999999999911999919199999991999999919919999999999999919999991999999999999919999999911199999991199999991999999919999991999119199999999999999999919999999999999999999919999911991999119999999999991999999…
uc003pzf.2	uc003pze.1	0.939607	co	1	2	709	1163	1		919901190991999901999191091119901999199199101911991009099990099101919999191999919099991191919911919019991999919919990991991991911119999119199119999991919911111911191999919999999111099191199111191991111919199999911999910190090901191099911119019919099191919999991919911199199911999999911199999911110999091011999111109991991119110099191999919991991191999999911991990111199911110910119999191919919991199…
uc003qnx.1	uc003qnw.1	0.938097	co	2	2	511	1453	0	M0040	999999991999999919910999199999919199991999919999919919909919911999999911999199999991919999199999991990999111191991199119999999999991901991999999110109991999999999919919999999091999911919999999919119999999911199199990999919999919919191199999191999919919199119119999999911911999999919999999911199999991919199199999919999109999991999999990991999999999199919999119911999911999999999999919919199991999999…
uc003rje.2	uc001pks.2	0.938199	co	5	5	68	1859	0		999999999999999999099099999999999999999999999999099099999199999999999999999909099999099199999999999999199999999999999999999199999999999099999999999999999199999999999999999099099099999999999999999999999199099999999109999991999999991999999999999909999919999199999999999999999099919999999999999999999999999991900999919099999990990990999999999999999909999990099999999999999999999999999999919999999999999…
uc003rje.2	uc003czb.2	0.935935	co	1	3	74	1866	0		999990999999999999999999999199999999999999999919099999199099999999999999999909199909999999999999999999999999999999999999999999999999999999999199999991999999999999999999999199991999999999999999999999999999099999999909099999999999999999991999999999999999919999999909999999099099919999999999999999999999999999911999999199999990999091999909919999999999999999099999999119999999999999990999999999999990999…
uc003swb.2	uc003swa.2	0.932007	co	2	2	1860	51	1	M0009	191111111111111111110111111111110011111111111111011111111111111111901101911111111111111111111111011109111111111111111111111111111111111111111111111111111111111111911101111111111111110111111910111191111111111111111001191111011111111111111111111111111111111111111111110111119111111111111111111011111101111111111111111111111111091111111111111111011111111110111111111111111111111111110111111111111111901…
uc003swx.2	uc001jtd.2	0.937815	co	3	3	35	1931	0		999999999999999199999099999999999999999999999999999999999099999999999990990999019999999999999999999999999999999999999099919999999909999999999999199999999999999999999999999999999999999999999999999199999999990999999099999999999990999999999999999999999999999999999999999999999999999999991999999999999999999999999999919999999999999999099999999999999909999999999999990999999999999999999999999999999999999…
uc003szx.2	uc003cvp.2	0.933527	co	1	5	61	1829	0		999990999999999999999999999999999999999999099999999999999199990999999999999999999990999919999999990999999999999999999999999999909990909199999999099999999999999099999999999901999991999999999999999999999999999999999099999999999909999999999991199999999099009999999999999999999099999099909999999999999999990999999909909999999999999999999990999999999909999999999999999999999999919999999199999999999999999…
uc003tkp.2	uc001lmo.2	0.931961	co	2	2	463	1525	0	M0338	999990199999999991999190991119991999199199191911991999999991999991999999991999919999991190999911919999999999919919999999999991911119999119199109999999999901919919199999999999999119999999199111991991119919999999911999919199999991999999911919919919999991919999991999991199999911999999911199999991109999991911999111099991991119199999099999919999991999999999919999999919199911999909119999191919909991999…
uc003tkp.2	uc001myq.2	0.934565	co	1	2	443	1525	0	M0338	999990199999999991999191991119991999199199191911991999999991999991999999991999919999991190999911919999999999919919999999999991911119999019199109999999999911919919199999999999999119999999199111991991119919999999911999919199999991999999911919919919999991919999991999991199999911999999911199999991109999991911999111199991991119199999099999919999991999999999919999999919199911999919119999191919909991999…
uc003tkp.2	uc001nuv.2	0.932354	co	1	2	457	1524	0	M0338	909990199999999991999190991119991999199199191911991999999991999991999999991999919999991191999911919999999999919919999999999991911119999119199119999999999911919919199999999999999119999999199111991991119919999999911999919199999991999999911919919919999991919999991999991199999911999999911199999991109999991911999111199991990119199999099999919999991999999999919999999919199910999919119999191919919991999…
uc003tkp.2	uc001qaq.2	0.937622	co	2	2	473	1524	1	M0338	909991199999999991999191991119991999199199191911991999999991999991999999991999919999991190999911919999999999919919999999999991911119999119199119999999999911919919199999999999999119999999199111991991119919999999911999919199999991999999910919919919999991919999991999991199999911999999911199999991109999991911999111199991991119199999199999919999991999999999919999999919199910999909119999191919919991999…
uc003tkp.2	uc001syv.2	0.939318	co	1	2	464	1524	1	M0338	909991199999999991999191991119991999199199191911991999999991999991999999991999919999991190999911919999999999919919999999999991911119999119199109999999999911919919199999999999999119999999199111991991119919999999911999919199999991999999911919919919999991919999991999991199999911999999911199999991109999991911999111199991991119199999099999919999991999999999919999999919199911999919119999191919919991999…
uc003tkp.2	uc002fiu.2	0.937602	co	1	2	389	1613	1	M0293	999999999999999991999199991119999999999199191911991999999999999991999999991999919999991999999911919999999999919919999999999991911119999119199199999999999991919919199999999999999119999999999911999990119919999999911999919199999991999999919919919999999991919999991999999999999919999999911199999991199999991991999111999991991119199999099999919999991999999999919999999919999919999919119999191919919991999…
uc003tkp.2	uc003bee.1	0.936487	co	2	2	451	1547	2	M0293	999991999999999991999199991119991999999199191911991999999991999991999999991999919999991190999911919999999999919919999999999991911119999119199119999999999991919919199999999999999119999999199911991991119919999999911999919199999991999999911919919919999991919999991999991199999911999999911199999991119999991911999111999991991119199999099999919999991999999999919999999919199911999919119999191919919991999…
uc003tkp.2	uc003lso.3	0.935115	co	1	3	406	1524	0	M0338	909990099999999991999191991119991999099199191911991999999991999991999999991999919999991190999901919999999999919909999999999991911119999119199109999999999901919919199999999999999119999999199111991990019919999999901999919199999991999999910919919919999991919999990999991199999910999999911199999991109999991911999111099991990119199999099999919999991999999999919999999919199910999919119999191919919991999…
uc003tyx.2	uc002avr.2	0.930331	co	1	2	364	1610	0	M0338	199999999999999991999999991119999999999999191911991999999999999191999999991999919999991199999991919999999999999999999999999991911919999919199199999991999991919919999909999999999119999090999909991999919919199999911999919199999999999999919119919919999991919999990999909999091919991999911199999991919909991991999191999991991199109999990999999991999999999999919999999919199919999919119999191919919999999…
uc003uhx.2	uc002lgk.1	0.93843	co	2	3	117	1678	0	M0338	999990999999999990999099991909990999999999190910991999999999999990999999990999909999991999999900919999999999909999999999999999900099999019199099999999999901909919099999999999999009999999999999099990999909999999901999919199999999999999919919999999999990919999990909900099999909999999911199999990099999991999999009999991999009199999999999999999999990999999999999999909999919999909119999990999999999999…
uc003uxu.1	uc003uxs.2	0.934753	co	1	1	1906	102	8		111111111111111111111111111111111111111111111119111191111111111111111911111111191111111111111111111111111111191111111111111111111111111191111111111111111111111111111111111811111191111111111199111111111111111111111111111111111111111111119111111111111119111111111191111111111199111111119111111111111111111191111111111111111111111111191111111111111111111111111119111111111191911111111111911111191111111…
uc003vef.2	uc002avr.2	0.933681	co	1	2	362	1620	0	M0338	999999999999999991999999991119999999999999191911991999999999999191999999991999919999991199999991919999999999999999999999999991911919999919199199999991999991919919999999999999999119999090999919991999919919199999911999919199999999999999919119919919999991919999991999919999099919990999911199999991919919991991999191999991991199109999990999999990999999999999919999999919199919999919119999191919919999999…
uc003vef.2	uc002dmf.2	0.930539	co	1	2	574	1235	0	M0338	999991099999999991999199001119991999099199191911991999990901999191999999091999919999991190919911919909999999919919999990990991911119999110199119999990919911011910190999909999999119909190199111191991010919199999011999919199999091091999911019919919199991919999991919911199099011999999911190099991110909901911999111099901991119119099191990919990991191999999910991999110190911109909119999101919919991099…
uc003veo.3	uc002avr.2	0.939029	co	1	2	356	1609	0	M0338	199999999999999991999999991119999999999999191911991999999999999191999999990999919999991199999991919999999999999999999999999991911919999919199199999991999991919919999909999999999119990091999919991999919919199999911999919199999999999999919119919919999991919999991999909999190919991999911199999991919909991991999191999991991199109999990999999991999999999999919999999919199919999909119999191919919999999…
uc003vfd.2	uc002yqf.2	0.933128	co	2	2	202	1791	0		999999099999999990999999991919999999999999190911991999999991999991999999991999999999991999999911909999999999999999999999999991909999999919199199999999999991999919999999999999999199999999999999999991999909999999911999919199999999999999919919999999999999919999991999999999999999999999911199999991999999991999999919999991999119199999999999999999999999999999919999999919999919999909119999999999999999999…
uc003vff.1	uc001hcb.1	0.937813	co	4	4	45	1935	0		999999999909999999999099991999999999999999999999999999999999999990999999999999999999999999999999999999999999999999999999999999909999999999999999999991999999999999999999999999999199999999999999999999999999990999999999919909999999999999999999999999999999999999999999199999999999999999990999999999999999999919999999099999999999999999199999999999999999999999919999999999999999199999999999999999999919999…
uc003wgo.1	uc001vlu.1	0.935095	co	3	5	58	1814	0		999999999999999909999999999999990999999999991990990909999991099999909999990999999999099999999909999999991999099919999999999999099999999099999999999990919999099999999999999999999999990990909909999999990999999999990999909999999999999999910999999999999999990999999999990999999999999999999999999999999099999999999999999999999999909099999990999999999990999999999999999999091999999999999999919199919999999…
uc003wgo.1	uc003spa.1	0.935192	co	4	5	41	1719	63		999999990999999109999990999999991899990999999999999099909999099999909999991999919999099999999909999999990999089999999999999990090999999819999999089998989919809909899999999990999999990990989009999999091999999999909999919099909999999999910999909999999999900999999999998999999999999999999099999999999090990009899990999999999999909099999998999099999990999999999999991999890999999999999999989199989999999…
uc003wlt.2	uc002pnp.2	0.936466	co	1	2	549	1408	0	M0338	999991199999999991999199991119991999999199191911991999999991999191999999999999919999991191919911919999999999919919999990999991911119999119199199999999999911910911199199919199999119999990199111191991919909199999911999919109999991990999911919919919199991919999990919911199199911909999911199999991119999991911999111999991991119119099191999919991991099999999910999999119199911199909119999191919919991099…
uc003wlt.2	uc003tkp.2	0.936713	co	2	3	418	1555	0	M0293	999991199999999991999199991119991999999199191911991999999991999991999999999999919999991190999911919999999999919919999999999991911119999119199199999999999911919919199999999999999119999999199111991991919909999999911999919199999991999999911919919919999991919999990999991199999911999999911199999991109999991911999111999991991119199999099999919999991999999999919999999919199910999919119999191919919991999…
uc003wlu.1	uc003bwl.1	0.932619	co	1	2	681	1246	0	M0295	019991199990199991099191991119991999199199191911991999909991999101919999991909919999991111919911919919991999919919999991991991911119999119199119999091919911011911191099919199999111999191199111191991111019199999911109919199999991091999011919919919199991919999991919901199199911901999911191099901119099991911999111999991991119110099191991919991991191999999119991999111199911119919119999191919919991199…
uc003xee.2	uc003tkp.2	0.939555	co	2	2	469	1525	1	M0338	999991199999999991999191991119991999199199191911991999999991999991999999991999919999991190999911919999999999919919999999999991911119999119199119999999999911919919199999999999999119999999199111991991119919999999911999919199999991999999911919919919999991919999991999991199999911999999911199999991109999991911999111199991991119199999099999919999991999999999919999999919199911999919119999191919919991999…
uc003xrk.2	uc003ksh.2	0.93369	co	4	4	34	1955	0		999999919999999999999099999999999999999999999909999999999999999999999991999999999999999999999919991999999999999999999999099999999999999999991999999999999999999999909999999199999999999999999999999999999999991999999999999999999999999999999999991999999999999999999999999999999999999999999999999999999999999999999999909999999999999999999999999991999999999999999999999999999999999999999999909999999909999…
uc003xsy.1	uc002avr.2	0.93408	co	2	2	276	1712	0	M0338	199999999999999991999999991119999999999999191911991999999999999999999999991999919999991999999991919999999999999999999999999991911999999919199199999999999991919919999999999999999199990999999999999999999999999999911999919199999999999999919919999919999991919999991999999999191919990999911199999991919909991991999991999991999199109999999999999991999999999999919999999919999919999919119999191919999999999…
uc003xur.2	uc003ilo.3	0.932839	co	2	2	241	1761	0		999999999999999999199199991999999999999999191911191999999999999999999999991999999999991999919999919999999999999999999999999999919999999999199999999999999991109919991999999999999999999991999999199991909999999999991999019199991999991999919999919919999999919999999999999999999999999999911199999999199999991999999911199990999919199999999999919991991999999999991999999919999919999909119999999999919999999…
uc003ybs.1	uc002dmf.2	0.938144	co	2	2	402	1571	0	M0297	999991999999999991999199991119999999999999191911991999999991999991999999991999919999991191999911919909999999919999999999999991911119999919199119999991999991011919199999999999999119999090199919999999199999099999911999919199999991999999919919919919999991919999991999919199999919999999911199999999119999991901999111999991991119199999901999919991991999999999919999999919999919199909119999101919999991999…
uc003yfs.2	uc001svj.1	0.933414	co	5	5	38	1876	0		909999999999909999999999999999990999999999999999099999999999999999999999909999999999999999999999999099999999919099999999099999909999999099999999999999999999999099999990999999999999199999999999999999909900999999999999919999999990999999999999909999199990990999990999999999199999999999999999199999999999990999999999901999999999999099990999909999999999999999999999999999999999919909999999999999999999999…
uc003yop.2	uc003tkp.2	0.935295	co	1	2	469	1524	0	M0338	909991199999999991999191991119991999199199191911991999999991999991999999991999919999991191999911919999999999919919999999999991911119999119199109999999999911919919199999999999999119999999199111991991119919999999911999919199999991999999911919919919999991919999991999991199999911999999911199999991109999991911999111199991991119199999099999919999991999999999919999999919199910999919119999191919919991999…
uc003ytj.2	uc003yti.2	0.936648	co	1	1	1473	525	18		891911111911119911111191191111911999111119111911191991911111911111119911911119119191911991191911919119191111111111119111111111911111111111199111191111111111111111111919119119191111919911199111111111111111111119111191919111999911111991111119111119119991119119191119911111119919119119111191111911119191911911181111111991111111119191111989919981991191911119911111119111911819111911119119111111911191991…
uc003yve.1	uc002avr.2	0.931679	co	1	2	343	1619	0	M0338	909999999999999991999999991119999999999999191911991999999999999191999999991999919999991199999991919999999999999999999999999991911919999919199199999990999991919919999999999999999119999090999909991999919919199999911999919199999999999999919019919919999991919999991999909999090919990999911199999991919909991991999191999991991199109999990999999991999999999999919999999919199919999909119999191919919999999…
uc003zkt.1	uc003qaj.2	0.938205	co	4	5	46	1866	0		999999999991999999999999990199999999999999099999999999999099999990999999999999909999999999999909999999999999919999999999999991901999999909099999999999999999909999099999999999999099990990999999999999999909999999999999999099099991999999999919999999999999909999999999990999999999999999990099999999909999999919999909999990999999999999999999999999990999999999909999999999999999190999999999999999999999999…
uc003zxe.1	uc001egu.3	0.932952	co	2	2	1415	565	6	M0194	111119111991001119111919919991119911911991911198911111111919119919999111111111119191911911911919191111111111191111111111111119119191911191911911111111191119911111919199119119911191111919199999119111119991111111199101191911111111111111199109191119011119191191111191110111111919101111990919111919910991119191111999911119119191191911111111119919119919911119199119119119991918919911111011999911191111191…
uc003zxe.1	uc001psq.3	0.931451	co	1	2	1413	565	6	M0194	111119111991001119111919919991119911911991911191911111111919119919999111111111119191911911911919191111111111191111111111111119119191911191911911111111191119911111919199119119911191118919199999119111119991111111199101191911111111111111199119191119811109191191111191111111111919101111990919111919918991119191111999911119119191191911111111119919119919911119199119119119991911919911111011999910191111191…
uc004aba.2	uc004aaz.1	0.932765	co	1	1	1814	199	3		191111111919111911111111111111111111111111191111911911911111111111911911111119119191111111199111911111111111111111111111911911911111111111111111111111191111111111111111111111911111911111119111111119111111111111191119111111111111111111111911111191111111111111111119181111111111111111111191111111111191111111191111111911111119111111111191111911811111111111119111111119111911911111111111911191111111911…
[truncated: 14,035 more rows]

## Sheet: S2
Supplemental Table S4. LCM Modules from the GMM Network
Module	Num Nodes	Num Edges	Avg Degree	Num Samples >= 95% Present
M0282	82	839	20.4634	1426
M0209	72	622	17.2778	350
M0214	54	416	15.4074	1240
M0293	19	139	14.6316	126
M0074	20	137	13.7	659
M0338	230	1289	11.2087	126
[truncated: 350 more rows]

## Sheet: S3
Supplemental Table S3. Enrichment of Clinical Annotations within each LCM module
[truncated: 358 more rows]

[truncated: 4 more sheets: S4, S5, S6, S7]
